# Supplementary material for: Genome-wide analysis of small RNAs reveals eight fiber elongation-related and 257 novel microRNAs in elongating cotton fiber cells
Source: BMC Genomics. 2013 Sep 17;14:629. doi: 10.1186/1471-2164-14-629 (PMC3849097; doi:10.1186/1471-2164-14-629)
Supplement: Additional file 5: Figure S2 — The 314 Vienna RNA secondary structures of 257 novel miRNAs. The Vienna structures showed that the reliable candidate miRNA reads (at least five reads) accounted for more than 75% of the corresponding sets of reads according to rule (1) described in the “newly identified miRNAs in elongating cotton fibers” section. [file 1471-2164-14-629-S5.xlsx]

## Sheet: Sheet1
Additional Figure S2:
The 314 Vienna RNA secondary structures of 257 novel miRNAs. The Vienna structures showed that the reliable candidate miRNA reads (at least five reads) accounted for more than 75% of the corresponding sets of reads according to rule (1) described in the “newly identified miRNAs in elongating cotton fibers” section
GhmiRnA	2	scaffold194:275557:275449:- 109(nt) -52.50(kcal/mol)
		ACTGTTATCTACAGCTTTAGAAATCATCCCTTTTTTAGATGTGTAAATATATAAATAAATTGAAGCACATTGCTAGAAAGGGATGATTTCTAAAGCTCTAGATAACGTT S1-1-m0004 1831
		...((((((((.(((((((((((((((((((((((..(((((((.(((.((....)).)))...)))))))...))))))))))))))))))))))).))))))))...
		**********ACAGCTTTAGAAATCATCCCT****************************************************************************** S1-1-m0004-5p 1822
		********************************************************************************GGATGATTTCTAAAGCTCTAG******** S1-1-m0004-3p 6
		--TGTTATCTACAGCTTTAGAAA-------------------------------------------------------------------------------------- t3916229 1
		-------TCTACAGCTTTAGAAATCATC--------------------------------------------------------------------------------- t0109671 12
		---------TACAGCTTTAGAAATCATCCC------------------------------------------------------------------------------- t0756747 3
		----------ACAGCTTTAGAAATCATC--------------------------------------------------------------------------------- t4115785 1
		----------ACAGCTTTAGAAATCATCCC------------------------------------------------------------------------------- t0227984 6
		----------ACAGCTTTAGAAATCATCCCT------------------------------------------------------------------------------ t0000401 1530
		----------ACAGCTTTAGAAATCATCCCTT----------------------------------------------------------------------------- t0150469 9
		----------ACAGCTTTAGAAATCATCCCTTTT--------------------------------------------------------------------------- t2362669 1
		-----------CAGCTTTAGAAATCATCCC------------------------------------------------------------------------------- t3010506 1
		-----------CAGCTTTAGAAATCATCCCT------------------------------------------------------------------------------ t0047608 24
		-----------CAGCTTTAGAAATCATCCCTT----------------------------------------------------------------------------- t0003756 230
		------------AGCTTTAGAAATCATCCCT------------------------------------------------------------------------------ t4093392 1
		------------AGCTTTAGAAATCATCCCTT----------------------------------------------------------------------------- t0661644 3
		-------------GCTTTAGAAATCATCCCTT----------------------------------------------------------------------------- t2012420 1
		---------------TTTAGAAATCATCCCTTTTTT------------------------------------------------------------------------- t3393190 1
		----------------------------------------------------------------------------AAAGGGATGATTTCTAAAGCTCT---------- t7198012 1
		-----------------------------------------------------------------------------AAGGGATGATTTCTAAAGCTCTAG-------- t2097885 1
		------------------------------------------------------------------------------AGGGATGATTTCTAAAGCTCT---------- t6516858 1
		-------------------------------------------------------------------------------GGGATGATTTCTAAAGCTCTA--------- t1272812 2
		--------------------------------------------------------------------------------GGATGATTTCTAAAGCTCTAG-------- t4564257 1
		-----------------------------------------------------------------------------------TGATTTCTAAAGCTCTAGATAA---- t7254575 1
		scaffold194:275667:275517:- 151(nt) -50.00(kcal/mol)
		ATAACAAGGAATGGATGATTTCTAAAGCTTTGGATAGCTTTATCATGATGAGGAAGCAATGCACCGAGTTCAATATTGTCATGTATGGTGGAAATATTGCAATTTATAGTACTGTTATCTACAGCTTTAGAAATCATCCCTTTTTTAGATG S1-1-m0207 1826
		.....((((((.(((((((((((((((((.(((((((((((.((.....)).)))))..(((...((((((((((((..(((.....)))..))))))).)))))...)))....)))))).))))))))))))))))).)))))).....
		************************************************************************************************************************ACAGCTTTAGAAATCATCCCT********** S1-1-m0207-3p 1822
		----CAAGGAATGGATGATTTCTAAAGC--------------------------------------------------------------------------------------------------------------------------- t0991929 2
		----------------------------------------------------------------------------------------------------------------TGTTATCTACAGCTTTAGAAA------------------ t3916229 1
		---------------------------------------------------------------------------------------------------------------------TCTACAGCTTTAGAAATCATC------------- t0109671 12
		-----------------------------------------------------------------------------------------------------------------------TACAGCTTTAGAAATCATCCC----------- t0756747 3
		------------------------------------------------------------------------------------------------------------------------ACAGCTTTAGAAATCATC------------- t4115785 1
		------------------------------------------------------------------------------------------------------------------------ACAGCTTTAGAAATCATCCC----------- t0227984 6
		------------------------------------------------------------------------------------------------------------------------ACAGCTTTAGAAATCATCCCT---------- t0000401 1530
		------------------------------------------------------------------------------------------------------------------------ACAGCTTTAGAAATCATCCCTT--------- t0150469 9
		------------------------------------------------------------------------------------------------------------------------ACAGCTTTAGAAATCATCCCTTTT------- t2362669 1
		-------------------------------------------------------------------------------------------------------------------------CAGCTTTAGAAATCATCCC----------- t3010506 1
		-------------------------------------------------------------------------------------------------------------------------CAGCTTTAGAAATCATCCCT---------- t0047608 24
		-------------------------------------------------------------------------------------------------------------------------CAGCTTTAGAAATCATCCCTT--------- t0003756 230
		--------------------------------------------------------------------------------------------------------------------------AGCTTTAGAAATCATCCCT---------- t4093392 1
		--------------------------------------------------------------------------------------------------------------------------AGCTTTAGAAATCATCCCTT--------- t0661644 3
		---------------------------------------------------------------------------------------------------------------------------GCTTTAGAAATCATCCCTT--------- t2012420 1
		-----------------------------------------------------------------------------------------------------------------------------TTTAGAAATCATCCCTTTTTT----- t3393190 1
GhmiRnB	1	scaffold363:361458:361304:+ 155(nt) -65.80(kcal/mol)
		GAGGTTGTTTATAAACCTAATTTGTTTGGAGTTCCAACTTCTAACTCATTTTCAGCCTTGTTTCTTTCGAATATAGTTGTTTTCTACCTAAACCACGCAAGCAATTGAAAGAATTAGGTTGAAAATGAGCTAGAAGTTGGAACTCTAAAAACCAA S1-1-m0269 341
		.(((((.......)))))......(((((((((((((((((((.((((((((((((((...(((((((((........((((.......))))..(....)...)))))))))..)))))))))))))).)))))))))))))))))))......
		****************************************************************************************************************************ATGAGCTAGAAGTTGGAACTC********** S1-1-m0269-3p 340
		------------------------------------------------------------------------------------------------------------------TAGGTTGAAAATGAGCTAGAA-------------------- t4584342 1
		-------------------------------------------------------------------------------------------------------------------------AAAATGAGCTAGAAGTTGGAA------------- t0696839 3
		-------------------------------------------------------------------------------------------------------------------------AAAATGAGCTAGAAGTTGGAACTC---------- t0775938 2
		--------------------------------------------------------------------------------------------------------------------------AAATGAGCTAGAAGTTGGAAC------------ t0241342 6
		---------------------------------------------------------------------------------------------------------------------------AATGAGCTAGAAGTTGGAACT----------- t0097646 13
		---------------------------------------------------------------------------------------------------------------------------AATGAGCTAGAAGTTGGAACTCTA-------- t4147690 1
		----------------------------------------------------------------------------------------------------------------------------ATGAGCTAGAAGTTGGAACT----------- t5247370 1
		----------------------------------------------------------------------------------------------------------------------------ATGAGCTAGAAGTTGGAACTC---------- t0002888 294
		-----------------------------------------------------------------------------------------------------------------------------TGAGCTAGAAGTTGGAACTC---------- t0427926 4
		-----------------------------------------------------------------------------------------------------------------------------TGAGCTAGAAGTTGGAACTCT--------- t0095555 13
		-----------------------------------------------------------------------------------------------------------------------------TGAGCTAGAAGTTGGAACTCTAAA------ t1181814 2
		------------------------------------------------------------------------------------------------------------------------------GAGCTAGAAGTTGGAACTCTA-------- t1830557 1
GhmiRnC	1	S2-3-m0107 Chr10:6240131:6240298:- 168(nt) -74.51(kcal/mol)
novel_mir_5		GAAGGACAACTAAGTGAAGAAAGAGGTAGGTTTGAAGAAGAAGATGGTAAGCTGAGTTTAAGAGGAATGGTGAACTTAATTGAGATCATCTTCTCCTAGTTTTCGTCACATGAACCTTTCTTCATTTAGATCTTCAAACCAGCCTTTTCTTCACTTAGTTGTCCTTCC S2-3-m0107 1218
		(((((((((((((((((((((.(((((.((((((((((....(((((.(((((.......((..(((.(((((.(((....))).))))))))..))))))))))))..(((((......))))).....)))))))))).)))))))))))))))))))))))))).
		**********TAAGTGAAGAAAGAGGTAGGTT**************************************************************************************************************************************** S2-3-m0107-5p 1210
		******************************************************************************************************************************************CCAGCCTTTTCTTCACTTAGT********* S2-3-m0107-3p 5
		------CAACTAAGTGAAGAAAGAGGTAGGT----------------------------------------------------------------------------------------------------------------------------------------- t0668288 2
		--------ACTAAGTGAAGAAAGAGGTAGG------------------------------------------------------------------------------------------------------------------------------------------ t0613086 3
		---------CTAAGTGAAGAAAGAGGTAGG------------------------------------------------------------------------------------------------------------------------------------------ t1685844 1
		---------CTAAGTGAAGAAAGAGGTAGGT----------------------------------------------------------------------------------------------------------------------------------------- t0013925 70
		---------CTAAGTGAAGAAAGAGGTAGGTT---------------------------------------------------------------------------------------------------------------------------------------- t0408077 4
		----------TAAGTGAAGAAAGAGGTAGGT----------------------------------------------------------------------------------------------------------------------------------------- t0089156 12
		----------TAAGTGAAGAAAGAGGTAGGTT---------------------------------------------------------------------------------------------------------------------------------------- t0000701 1105
		----------TAAGTGAAGAAAGAGGTAGGTTT--------------------------------------------------------------------------------------------------------------------------------------- t0704156 2
		----------TAAGTGAAGAAAGAGGTAGGTTTGA------------------------------------------------------------------------------------------------------------------------------------- t0784728 2
		-----------AAGTGAAGAAAGAGGTAGGTT---------------------------------------------------------------------------------------------------------------------------------------- t0214519 6
		-----------AAGTGAAGAAAGAGGTAGGTTTGA------------------------------------------------------------------------------------------------------------------------------------- t0523392 3
		------------AGTGAAGAAAGAGGTAGGTTTG-------------------------------------------------------------------------------------------------------------------------------------- t1241102 2
		----------------AAGAAAGAGGTAGGTTTGAA------------------------------------------------------------------------------------------------------------------------------------ t6897269 1
		---------------------------------------------------------------------------------------------------------------------------------------AAACCAGCCTTTTCTTCACTTAGT--------- t6094514 1
		------------------------------------------------------------------------------------------------------------------------------------------CCAGCCTTTTCTTCACTTAGT--------- t0477793 3
		------------------------------------------------------------------------------------------------------------------------------------------CCAGCCTTTTCTTCACTTAGTT-------- t5046317 1
GhmiRnD	1	Chr6:1284186:1284286:+ 101(nt) -52.70(kcal/mol)
		CAGGTGGGGTTCTGTCGCAGGGGAGATGGCTGGTCCATTCATGCCTATGCTATGCCAATTATGTATGCATCAGCCATCTCACCGCGCCAGAACTCCATCCA S1-1-m0893 951
		..((((((((((((.(((.((.((((((((((((.(((.((((.....((...))....)))).))).)))))))))))).))))).))))))))))))..
		**********TCTGTCGCAGGGGAGATGGCTG********************************************************************* S1-1-m0893-5p 951
		----------TCTGTCGCAGGGGAGATGGC----------------------------------------------------------------------- t0137766 10
		----------TCTGTCGCAGGGGAGATGGCT---------------------------------------------------------------------- t0019772 51
		----------TCTGTCGCAGGGGAGATGGCTG--------------------------------------------------------------------- t0000987 742
		----------TCTGTCGCAGGGGAGATGGCTGG-------------------------------------------------------------------- t0412838 4
		----------TCTGTCGCAGGGGAGATGGCTGGT------------------------------------------------------------------- t0378826 4
		----------TCTGTCGCAGGGGAGATGGCTGGTC------------------------------------------------------------------ t0294546 5
		-----------CTGTCGCAGGGGAGATGGC----------------------------------------------------------------------- t2011838 1
		-----------CTGTCGCAGGGGAGATGGCTG--------------------------------------------------------------------- t0065728 18
		-----------CTGTCGCAGGGGAGATGGCTGG-------------------------------------------------------------------- t0008252 114
		-----------CTGTCGCAGGGGAGATGGCTGGTC------------------------------------------------------------------ t5983883 1
		-----------CTGTCGCAGGGGAGATGGCTGGTCC----------------------------------------------------------------- t1910001 1
GhmiRnE	1	S2-3-m1514 Chr6:33708593:33708753:- 161(nt) -66.12(kcal/mol)
novel_mir_868		AAAGCCTTGCTTGGTATGGAGGATGGAAAAGAGTGAAGATGGAAAATTTATTAATCAAAAGGCCAAGATTCACAATCACTTTCCTACTTTGTAACTTAACCATTAGATTGACAAATTTTCTATCCTACCTCTTTTCCATCCTTCGTACCAAACAAAGCTTA S2-3-m1514 352
		.((((.(((.(((((((((((((((((((((((..(.((((((((((((.((((((.((.((..(((.((.((((.............)))))))))..)).)).)))))).)))))))))))).)..))))))))))))))))))))))).))).)))).
		**********TTGGTATGGAGGATGGAAAAG********************************************************************************************************************************** S2-3-m1514-5p 347
		-------TGCTTGGTATGGAGGATGGAA------------------------------------------------------------------------------------------------------------------------------------- t0902630 2
		-------TGCTTGGTATGGAGGATGGAAAAG---------------------------------------------------------------------------------------------------------------------------------- t1393454 2
		----------TTGGTATGGAGGATGGAAAA----------------------------------------------------------------------------------------------------------------------------------- t3811232 1
		----------TTGGTATGGAGGATGGAAAAG---------------------------------------------------------------------------------------------------------------------------------- t0002739 339
		----------TTGGTATGGAGGATGGAAAAGA--------------------------------------------------------------------------------------------------------------------------------- t6753741 1
		------------GGTATGGAGGATGGAAAAGAG-------------------------------------------------------------------------------------------------------------------------------- t0838145 2
		---------------ATGGAGGATGGAAAAGAGTGA----------------------------------------------------------------------------------------------------------------------------- t0326222 4
		----------------TGGAGGATGGAAAAGAGTGA----------------------------------------------------------------------------------------------------------------------------- t3979631 1
GhmiRnF	1	S1-1-m1300 Chr3:1237721:1237846:+ 126(nt) -44.70(kcal/mol)
novel_mir_1738		CAGTATTCCGGTGTCTTGGATCGGACTGGATTTGTTGACAAATGCATTTTTGAAGCAGATAACAAATCTAAAAATGCTTTTCCAGTCAACAAATACCAGTTTGAGCTGAGATTGGGCTGAGATTCA S1-1-m1300 170
		((((...(((..((((..(.((((((((((((((((((((((.((((((((.....((((.....)))))))))))).)))...)))))))))).))))))))).)..))))))))))).......
		********************TCGGACTGGATTTGTTGACAA************************************************************************************* S1-1-m1300-5p 165
		************************************************************************************GTCAACAAATACCAGTTTGAGC******************** S1-1-m1300-3p 5
		--------------------TCGGACTGGATTTGTTGAC--------------------------------------------------------------------------------------- t6595571 1
		--------------------TCGGACTGGATTTGTTGACA-------------------------------------------------------------------------------------- t0570417 3
		--------------------TCGGACTGGATTTGTTGACAA------------------------------------------------------------------------------------- t0005714 159
		--------------------TCGGACTGGATTTGTTGACAAA------------------------------------------------------------------------------------ t1306090 2
		------------------------------------------------------------------------------------GTCAACAAATACCAGTTTGAGC-------------------- t0357517 5
GhmiRnH	2	S1-1-m0376 Chr11:3913623:3913850:- 228(nt) -66.70(kcal/mol)
novel_mir_853		TTTGAGAGGTTGAAGCTGCCAGCATGATCTGGTGATTAACCTAGCTATCACTTTTTCTTTTTTCCTCCCTTTTTATGTATGTTTTTTCTGCCTCTTTAGTGGTATATATGCAGATTGAAAGACCAGTTTTGGATTAAATTTCTTGAGTTATCTTCAGCCTGCTTGAACTTTATAGCTTCATAGGTATGGTTTCAACATCAGATCATCTTGCAGCTTCAATCACTCACT S1-1-m0376 67
		..((((.((((((((((((.((.(((((((((((...((((.((((......................(((((..(((((((......((((........)))).)))))))....))))).((......)).............)))).......(((((..((((((....)).)))))))))..))))....))))))))))))).)))))))))))).))))..
		*****************************************************************************************************************************************************************************************************TCAGATCATCTTGCAGCTTCA********** S1-1-m0376-3p 67
		--------------------------------------------------------------------------------------------------------------------------------------------------------------------------------------------------ACATCAGATCATCTTGCAGCTT------------ t7152987 1
		-----------------------------------------------------------------------------------------------------------------------------------------------------------------------------------------------------TCAGATCATCTTGCAGCTTCA---------- t0016248 61
		-------------------------------------------------------------------------------------------------------------------------------------------------------------------------------------------------------AGATCATCTTGCAGCTTCAA--------- t1202381 2
		-------------------------------------------------------------------------------------------------------------------------------------------------------------------------------------------------------AGATCATCTTGCAGCTTCAAT-------- t0514321 3
		S1-1-m2586 Chr9:19090425:19090759:+ 335(nt) -101.20(kcal/mol)
		TTTGAGAGGTTGAAGCTGCCAGCATGATCTGGTAATGGGCCTAGCTATCACCCTTTTTTTATTTTTGTATTCTTAGGCCTCTTTTATAGTTTTTGTACAGGTATGTTAAGTTAGATTGTTTATGACCGGTTTTAGATCAAAATTCTTTTGAGTCCAAGATGAGTTTTTTTCTTTCTTTCTTTCAGGAGAAGTTTATCAATCATTT
		GGTTAAGGGCTTTTAGAGTCTTAGATTACCAGGCAACTTAGATGTGTTTATAAAGAACCCTGCCTGTACTTAAGCTTCATAGGTTGTCGGTTCATACTATCAGATCATCTTGCAGCTTCAATCACTCACT S1-1-m2586 66 ..((((.((((((((((((.((.(((((((((((((((((((((((.....(((.....
		(((....))).....)))..........(((((..(((((((((..(((((((.(((((....(((.(.......).)))...((((((((((...((((.(((.....)))..))))...))))))))))......)))))..(((((..(((((((...))))))).....)))))..)))))))....((((.....)))).
		.)))))))))..))))).....)))))..)))))))..))))))))))))).)))))))))))).))))..
		*************************************************************************************************************************************************************************************************************
		***************************************************************************************************TCAGATCATCTTGCAGCTTCA********** S1-1-m2586-3p 66
		-------------------------------------------------------------------------------------------------------------------------------------------------------------------------------------------------------------
		---------------------------------------------------------------------------------------------------TCAGATCATCTTGCAGCTTCA---------- t0016248 61
		-------------------------------------------------------------------------------------------------------------------------------------------------------------------------------------------------------------
		-----------------------------------------------------------------------------------------------------AGATCATCTTGCAGCTTCAA--------- t1202381 2
		-------------------------------------------------------------------------------------------------------------------------------------------------------------------------------------------------------------
		-----------------------------------------------------------------------------------------------------AGATCATCTTGCAGCTTCAAT-------- t0514321 3
GhmiRnJ	2	S3-2-m0156 Chr11:1114020:1114391:+ 372(nt) -172.40(kcal/mol)
novel_mir_843		GAGTTCGGTCTCGGATCTTCAAACGGTGGAGAAATTTTGACCGGAGTGTCTAAGTTCAATTTTAGTTCTAGGTTGTCTCTTGATTCTGAGGAAAGCCCAACGGGTTTACAGAGTTTGGGGAGTACCTCATGACTAAGGAAATATGAGCATTCGGCCTTGCTGGAGTTTGAACCCATGTTTTT
		(((.(((((((.(((((((((((((((((((..(((.((..((..(((((((.(((..((((((((..(((((((((((((..(((....))).(((.((((((((((((((((((((((((...((((((..........)))))).....(((((((.((..((((.((((((((((((.
		**********TCGGATCTTCAAACGGTGGAG*******************************************************************************************************************************************************
		**************************************************************************************************************************************************************************************
		--------TCTCGGATCTTCAAACGGTGG---------------------------------------------------------------------------------------------------------------------------------------------------------
		---------CTCGGATCTTCAAACGGTGGA--------------------------------------------------------------------------------------------------------------------------------------------------------
		----------TCGGATCTTCAAACGGTGGA--------------------------------------------------------------------------------------------------------------------------------------------------------
		----------TCGGATCTTCAAACGGTGGAG-------------------------------------------------------------------------------------------------------------------------------------------------------
		----------TCGGATCTTCAAACGGTGGAGA------------------------------------------------------------------------------------------------------------------------------------------------------
		----------TCGGATCTTCAAACGGTGGAGAA-----------------------------------------------------------------------------------------------------------------------------------------------------
		-----------CGGATCTTCAAACGGTGGAG-------------------------------------------------------------------------------------------------------------------------------------------------------
		-----------CGGATCTTCAAACGGTGGAGA------------------------------------------------------------------------------------------------------------------------------------------------------
		-----------CGGATCTTCAAACGGTGGAGAAA----------------------------------------------------------------------------------------------------------------------------------------------------
		--------------------------------------------------------------------------------------------------------------------------------------------------------------------------------------
		--------------------------------------------------------------------------------------------------------------------------------------------------------------------------------------
		TATATGGCATTAGTGGGTAAGAACTCCACTAAAGGCATGGGTTGGAATCTTATCAAGGCCAAAATTTTTAACATTTCTCCCCAAACTTTGTGAATCTGTTAGGCTTGAGAGACAAAACTTGAGGCTAAAATCAAATATAGATGCCTCGAGCACAATACTTCCACTGTTTGAGGGTCCAAGACTGACCTCC S3-2-m0156 233
		..........((((((((....)).)))))))))))))))))).))))..)).)))))))................)))))))))))))))))))))))).)))..))))))))..)))))..))))))))..))).)))))))..))..)).)))..))))))))))))))))))).))))))).))).
		********************************************************************************************************************************************************************************************** S3-2-m0156-5p 230
		****************************************************************************************************************************************************************CCACTGTTTGAGGGTCCAAGA********* S3-2-m0156-3p 1
		---------------------------------------------------------------------------------------------------------------------------------------------------------------------------------------------- t0132789 8
		---------------------------------------------------------------------------------------------------------------------------------------------------------------------------------------------- t5747254 1
		---------------------------------------------------------------------------------------------------------------------------------------------------------------------------------------------- t0184183 6
		---------------------------------------------------------------------------------------------------------------------------------------------------------------------------------------------- t0006417 186
		---------------------------------------------------------------------------------------------------------------------------------------------------------------------------------------------- t0041887 25
		---------------------------------------------------------------------------------------------------------------------------------------------------------------------------------------------- t2932178 1
		---------------------------------------------------------------------------------------------------------------------------------------------------------------------------------------------- t3673078 1
		---------------------------------------------------------------------------------------------------------------------------------------------------------------------------------------------- t1894925 1
		---------------------------------------------------------------------------------------------------------------------------------------------------------------------------------------------- t3573476 1
		TATATGGCATTAGTGGGTAAGAAC---------------------------------------------------------------------------------------------------------------------------------------------------------------------- t1097553 2
		----------------------------------------------------------------------------------------------------------------------------------------------------------------CCACTGTTTGAGGGTCCAAGA--------- t1697689 1
		S3-2-m1436 Chr7:36985104:36985475:+ 372(nt) -172.40(kcal/mol)
		GAGTTCGGTCTCGGATCTTCAAACGGTGGAGAAATTTTGACCGGAGTGTCTAAGTTCAATTTTAGTTCTAGGTTGTCTCTTGATTCTGAGGAAAGCCCAACGGGTTTACAGAGTTTGGGGAGTACCTCATGACTAAGGAAATATGAGCATTCGGCCTTGCTGGAGTTTGAACCCATGTTTTT
		(((.(((((((.(((((((((((((((((((..(((.((..((..(((((((.(((..((((((((..(((((((((((((..(((....))).(((.((((((((((((((((((((((((...((((((..........)))))).....(((((((.((..((((.((((((((((((.
		**********TCGGATCTTCAAACGGTGGAG*******************************************************************************************************************************************************
		**************************************************************************************************************************************************************************************
		--------TCTCGGATCTTCAAACGGTGG---------------------------------------------------------------------------------------------------------------------------------------------------------
		---------CTCGGATCTTCAAACGGTGGA--------------------------------------------------------------------------------------------------------------------------------------------------------
		----------TCGGATCTTCAAACGGTGGA--------------------------------------------------------------------------------------------------------------------------------------------------------
		----------TCGGATCTTCAAACGGTGGAG-------------------------------------------------------------------------------------------------------------------------------------------------------
		----------TCGGATCTTCAAACGGTGGAGA------------------------------------------------------------------------------------------------------------------------------------------------------
		----------TCGGATCTTCAAACGGTGGAGAA-----------------------------------------------------------------------------------------------------------------------------------------------------
		-----------CGGATCTTCAAACGGTGGAG-------------------------------------------------------------------------------------------------------------------------------------------------------
		-----------CGGATCTTCAAACGGTGGAGA------------------------------------------------------------------------------------------------------------------------------------------------------
		-----------CGGATCTTCAAACGGTGGAGAAA----------------------------------------------------------------------------------------------------------------------------------------------------
		--------------------------------------------------------------------------------------------------------------------------------------------------------------------------------------
		--------------------------------------------------------------------------------------------------------------------------------------------------------------------------------------
		TATATGGCATTAGTGGGTAAGAACTCCACTAAAGGCATGGGTTGGAATCTTATCAAGGCCAAAATTTTTAACATTTCTCCCCAAACTTTGTGAATCTGTTAGGCTTGAGAGACAAAACTTGAGGCTAAAATCAAATATAGATGCCTCGAGCACAATACTTCCACTGTTTGAGGGTCCAAGACTGACCTCC S3-2-m1436 233
		..........((((((((....)).)))))))))))))))))).))))..)).)))))))................)))))))))))))))))))))))).)))..))))))))..)))))..))))))))..))).)))))))..))..)).)))..))))))))))))))))))).))))))).))).
		********************************************************************************************************************************************************************************************** S3-2-m1436-5p 230
		****************************************************************************************************************************************************************CCACTGTTTGAGGGTCCAAGA********* S3-2-m1436-3p 1
		---------------------------------------------------------------------------------------------------------------------------------------------------------------------------------------------- t0132789 8
		---------------------------------------------------------------------------------------------------------------------------------------------------------------------------------------------- t5747254 1
		---------------------------------------------------------------------------------------------------------------------------------------------------------------------------------------------- t0184183 6
		---------------------------------------------------------------------------------------------------------------------------------------------------------------------------------------------- t0006417 186
		---------------------------------------------------------------------------------------------------------------------------------------------------------------------------------------------- t0041887 25
		---------------------------------------------------------------------------------------------------------------------------------------------------------------------------------------------- t2932178 1
		---------------------------------------------------------------------------------------------------------------------------------------------------------------------------------------------- t3673078 1
		---------------------------------------------------------------------------------------------------------------------------------------------------------------------------------------------- t1894925 1
		---------------------------------------------------------------------------------------------------------------------------------------------------------------------------------------------- t3573476 1
		TATATGGCATTAGTGGGTAAGAAC---------------------------------------------------------------------------------------------------------------------------------------------------------------------- t1097553 2
		----------------------------------------------------------------------------------------------------------------------------------------------------------------CCACTGTTTGAGGGTCCAAGA--------- t1697689 1
GhmiRnK	1	S3-2-m0149 Chr10:47070200:47070413:- 214(nt) -90.30(kcal/mol)
novel_mir_839		GGCTGTCGACCGGACCCTCTAACAGTGGAGGTGTTATGCTAAGTGGTGGGCCAAAAATGCTAAAAACATTTCCTTGGTGGATTAGGCGCTGCAGTCAAACTCTGTAAACCCCTTTGGGTTTTCCTTGGAGTAGGGAGACAAAACACGGGTCTAAAACCGAGCATAGACACCCGGGCACAATACCTCCATTGTTTGAGGGTCCGATCAGCTGCTC S3-2-m0149 173
		(((.((.((.(((((((((.(((((((((((((((.((((....((((......(((((.......))))).((((((...((((((.(((.......((((((.((((((....))))))....))))))..(....)......))))))))).))))))......))))..)))).))))))))))))))).))))))))).)).)).))).
		**********CGGACCCTCTAACAGTGGAGG*************************************************************************************************************************************************************************************** S3-2-m0149-5p 168
		****************************************************************************************************************************************************************************************TCCATTGTTTGAGGGTCCGAT********* S3-2-m0149-3p 3
		------CGACCGGACCCTCTAACAGTGGAGG--------------------------------------------------------------------------------------------------------------------------------------------------------------------------------------- t3798149 1
		----------CGGACCCTCTAACAGTGGAG---------------------------------------------------------------------------------------------------------------------------------------------------------------------------------------- t0067108 16
		----------CGGACCCTCTAACAGTGGAGG--------------------------------------------------------------------------------------------------------------------------------------------------------------------------------------- t0007854 151
		-----------GGACCCTCTAACAGTGGAGG--------------------------------------------------------------------------------------------------------------------------------------------------------------------------------------- t4442197 1
		----------------------------------------------------------------------------------------------------------------------------TTGGAGTAGGGAGACAAA------------------------------------------------------------------------ t5694787 1
		----------------------------------------------------------------------------------------------------------------------------------------------------------------------------------------TCCATTGTTTGAGGGTCCGAT--------- t0802467 2
		----------------------------------------------------------------------------------------------------------------------------------------------------------------------------------------TCCATTGTTTGAGGGTCCGATC-------- t6002484 1
novel_mir_43	1	S1-1-m1063 Chr1:29820860:29821226:- 367(nt) -147.90(kcal/mol)
		AGTACCATGGAGGCCCCTGTATTGAGAGTCGGATTGCTTATTGCCCCTTCTACTCAAAAAATGGGCAAATTAGTTCCTGTACGTAAGGTCAAAGAGCAAGCTAGTCTTTCTGTTAAAAATTACATCCAGTTTTACAGTTAAAAACTGGTCCCTATATGTCAGCGTAAAGTATACGTGGTATGCCAAATGTAACAGTTTAGTTATTTTGTCAGCCATAT
		CAATTTTTAACAATAGAAATGAAAGAAATTTTTAACAGAAAGAACCAATTTTCTCTTTGATCTCACTTAAAAGGATTGATTTAGCTATTTTTTAAGTAAAGAGGGCAAAATGCAATCTGACTCTTAGTACATGGGTCTCCATGATACTT S1-1-m1063 295 ((((.(((((((((((.((((((((((((((((((((...(((((((((.
		((((.(((((((((..((((((((.(((....((.(((((((((((.(((....(((((((((((((((((.(...((.(((((..((((((((.((((..((.((((....)))).)).....(((((.((.((((.(((((......))))))))).))))))))))).))))))))..))))).))...).))))))))))))))))).....))
		).))))))))))).)).....)))))))))))..))))))))).))))))).))))))...)))))))))))))))))))).))))))))))).)))).
		**********AGGCCCCTGTATTGAGAGTCGGAT****************************************************************************************************************************************************************************************
		***************************************************************************************************************************************************** S1-1-m1063-5p 284
		---------GAGGCCCCTGTATTGAGAGTCGGA-----------------------------------------------------------------------------------------------------------------------------------------------------------------------------------------
		----------------------------------------------------------------------------------------------------------------------------------------------------- t2856483 1
		----------AGGCCCCTGTATTGAGAGTCGGA-----------------------------------------------------------------------------------------------------------------------------------------------------------------------------------------
		----------------------------------------------------------------------------------------------------------------------------------------------------- t1386225 2
		----------AGGCCCCTGTATTGAGAGTCGGAT----------------------------------------------------------------------------------------------------------------------------------------------------------------------------------------
		----------------------------------------------------------------------------------------------------------------------------------------------------- t0003038 280
		-----------GGCCCCTGTATTGAGAGTCGGAT----------------------------------------------------------------------------------------------------------------------------------------------------------------------------------------
		----------------------------------------------------------------------------------------------------------------------------------------------------- t1907391 1
		--------------------------------------------------------------------------------------------------------------------------------------------------------------------------------------------------------------------------
		----------------------------------------------------------------------------------------------AGTAAAGAGGGCAAAATGCAA---------------------------------- t2828830 1
		--------------------------------------------------------------------------------------------------------------------------------------------------------------------------------------------------------------------------
		-------------------------------------------------------------------------------------------------AAAGAGGGCAAAATGCAATCTGA----------------------------- t3315938 1
		--------------------------------------------------------------------------------------------------------------------------------------------------------------------------------------------------------------------------
		-------------------------------------------------------------------------------------------------AAAGAGGGCAAAATGCAATCTGAC---------------------------- t2085925 1
		--------------------------------------------------------------------------------------------------------------------------------------------------------------------------------------------------------------------------
		---------------------------------------------------------------------------------------------------AGAGGGCAAAATGCAATCTGAC---------------------------- t6674538 1
		--------------------------------------------------------------------------------------------------------------------------------------------------------------------------------------------------------------------------
		---------------------------------------------------------------------------------------------------AGAGGGCAAAATGCAATCTGACT--------------------------- t0632330 3
		--------------------------------------------------------------------------------------------------------------------------------------------------------------------------------------------------------------------------
		---------------------------------------------------------------------------------------------------AGAGGGCAAAATGCAATCTGACTC-------------------------- t2518082 1
		--------------------------------------------------------------------------------------------------------------------------------------------------------------------------------------------------------------------------
		---------------------------------------------------------------------------------------------------------CAAAATGCAATCTGACTCTTAGT--------------------- t3070987 1
		--------------------------------------------------------------------------------------------------------------------------------------------------------------------------------------------------------------------------
		----------------------------------------------------------------------------------------------------------AAAATGCAATCTGACTCTTAGTAC------------------- t1513751 2
novel_mir_1398	1	S1-1-m2470 Chr8:34947058:34947220:- 163(nt) -65.39(kcal/mol)
		CATTCTGAGGGGAATGTTGTCTGGACCGGGGACACTTGTGTTTCTAATCCGTTTTCCCTGCAATATTGTTCTGATTACCGTGGGGATCTTTATATTGCTTATTTTTGTAATGGATTAAGGTTATACTAGTGTCGTCGGACCAGGCTTCATTCCCCCCAATCAT S1-1-m2470 119
		.....((.((((((((..((((((.((((.((((((.((((.(((((((((((......(((((((.(((((.((....)).)))))....)))))))..........)))))))).)))..)))).)))))).)))).))))))..)))))))).)).....
		**********GGAATGTTGTCTGGACCGGGGACA********************************************************************************************************************************* S1-1-m2470-5p 119
		----------GGAATGTTGTCTGGACCGGGGAC---------------------------------------------------------------------------------------------------------------------------------- t0364510 4
		----------GGAATGTTGTCTGGACCGGGGACA--------------------------------------------------------------------------------------------------------------------------------- t0008189 115
novel_mir_974	1	S1-1-m1988 Chr7:31055941:31056102:+ 162(nt) -70.47(kcal/mol)
		GTTTGCAGATGCGGCATTATCAAGATTCACAAACTTAGTACAGGGTTTCATTGGAGAGCCAAAGGGTGTGGTTTAGTGGTACCCCTCCACAAAATCACCTCCTTTTACTTCAAAGTTTTCCTTTCAAATATGGGAATCTTGATGATGCTGCATCAGCAAACA S1-1-m1988 38
		((((((.(((((((((((((((((((((.((..........((((...(.((((((....((((((.(((((((.((((.......)))).))))))).))))))..)))))).)...))))........)).))))))))))))))))))))).)))))).
		**********GCGGCATTATCAAGATTCACA*********************************************************************************************************************************** S1-1-m1988-5p 38
		---------TGCGGCATTATCAAGATTCAC------------------------------------------------------------------------------------------------------------------------------------ t3890695 1
		----------GCGGCATTATCAAGATTCAC------------------------------------------------------------------------------------------------------------------------------------ t1008160 2
		----------GCGGCATTATCAAGATTCACA----------------------------------------------------------------------------------------------------------------------------------- t0030445 35
novel_mir_890	1	S2-3-m0613 Chr13:1223331:1223552:- 222(nt) -125.10(kcal/mol)
		GTGAGAATGGTGAATACAGGAATGGCTCTCTATGCCAATCTCGTTAAAGTGAGGGCTCTACCCTACCTCTATTTACGACTACACGTTGGCCCGTTCAGATTTAGGTGCTCAGTAGAAAGATAACCTATCACCTAAAGTTTTCATGACCACTTAGATTAGGGTGGAGCCCTCTCTTTACGAGGTTGGCGCAGAGAGCCATTCTTGTATTCACCATTCTCTACT S2-3-m0613 79
		(((((((((((((((((((((((((((((((.((((((((((((.((((.(((((((((((((((..((((....((((.....))))....(.(((((((((((((....((((.........))))))))))))....)).))).)...)))).))))))))))))))).)))))))))))))))).))))))))))))))))))))))))))))).)).
		**********TGAATACAGGAATGGCTCTCT*********************************************************************************************************************************************************************************************** S2-3-m0613-5p 79
		---------GTGAATACAGGAATGGCTCTC------------------------------------------------------------------------------------------------------------------------------------------------------------------------------------------------ t0373753 4
		----------TGAATACAGGAATGGCTCTC------------------------------------------------------------------------------------------------------------------------------------------------------------------------------------------------ t0829177 2
		----------TGAATACAGGAATGGCTCTCT----------------------------------------------------------------------------------------------------------------------------------------------------------------------------------------------- t0013413 73
novel_mir_824	9	S1-1-m0067 Chr10:21337720:21337921:+ 202(nt) -81.80(kcal/mol)
		GTAATGGAAGACTTGTTTAATTTTACTTATGTTTAACAATTCTTTTAAGTGACAAATATGAAAGTTGTTTTTGTCTAAATTTTTTTATATTTTTCAAATGATTAAATATAAAAGTCAGTTTCATTACTAAAATCTGGTTAGTATATATTGGAAGCTTAAAAGAGTTGTTAAACATAAGTAGAATTAAACAAGTCTTCCATTA S1-1-m0067 14
		.(((((((((((((((((((((((((((((((((((((((((((((((((((((((.(..(...)..).)))))).......((((((((((.((....))..)))))))))).(((((.....((((((.......))))))...)))))..)))))))))))))))))))))))))))))))))))))))))))))))))
		************************************************************************************************************************************************************************TAAACATAAGTAGAATTAAACAAG********** S1-1-m0067-3p 14
		------------------------------------------------------------------------------------------------------------------------------------------------------------------------TAAACATAAGTAGAATTAAACAAG---------- t0087936 14
		S1-1-m0337 Chr11:41450976:41451177:+ 202(nt) -71.50(kcal/mol)
		GTAATGGAAGACTTGTTTAATTCTACTTATGTTTAACAACTCTTTCAAGCTTCCAATATATACTAACCAGATTTTAGTAATGAAACTGACTTTTATATTTAATTATTTGAAAAATATAAAAAAATTTAGACAAAAACAAATTCCATATTTGTCACTTAAAAGAATTGTTAAACATAAGTAGAATTAAACAAGTCTTCCATTA S1-1-m0337 14
		.((((((((((((((((((((((((((((((((((((((.(((((.(((.............((((.(((.(((((....))))))))..((((((((((...........))))))))))....))))......((((((.....))))))..))).))))).))))))))))))))))))))))))))))))))))))))
		************************************************************************************************************************************************************************TAAACATAAGTAGAATTAAACAAG********** S1-1-m0337-3p 14
		------------------------------------------------------------------------------------------------------------------------------------------------------------------------TAAACATAAGTAGAATTAAACAAG---------- t0087936 14
		S1-1-m0464 Chr11:41450977:41451178:- 202(nt) -83.10(kcal/mol)
		GTAATGGAAGACTTGTTTAATTCTACTTATGTTTAACAATTCTTTTAAGTGACAAATATGGAATTTGTTTTTGTCTAAATTTTTTTATATTTTTCAAATAATTAAATATAAAAGTCAGTTTCATTACTAAAATCTGGTTAGTATATATTGGAAGCTTGAAAGAGTTGTTAAACATAAGTAGAATTAAACAAGTCTTCCATTA S1-1-m0464 14
		.(((((((((((((((((((((((((((((((((((((((((((((((((..(((..((((((((..(((((((....((((..((((.........))))..)))))))))))..))))))))((((((.......))))))....)))...)))))))))))))))))))))))))))))))))))))))))))))))))
		************************************************************************************************************************************************************************TAAACATAAGTAGAATTAAACAAG********** S1-1-m0464-3p 14
		------------------------------------------------------------------------------------------------------------------------------------------------------------------------TAAACATAAGTAGAATTAAACAAG---------- t0087936 14
		S1-1-m0694 Chr13:23030793:23030996:+ 204(nt) -117.30(kcal/mol)
		GTAATGGAAGACTTGTTTAATTCTACTTATGTTTAACAACTCTTTCAAGCTTCCAATATATACTAACCAGATTTTAGTAATTTTTTTTTATATTTTTCAAATGTTAAATATAAAAGTCAGTTTCATTACTAAAATCTGGTTAGTATATATTGAAAGCTTAAAAGAGTTGTTAAACATAAGTAGAATTAAACAAGTCTTCCATTA S1-1-m0694 14
		.((((((((((((((((((((((((((((((((((((((((((((.((((((.((((((((((((((((((((((((((((...(((((((((((..(....)..)))))))))))........)))))))))))))))))))))))))))).)))))).))))))))))))))))))))))))))))))))))))))))))))
		**************************************************************************************************************************************************************************TAAACATAAGTAGAATTAAACAAG********** S1-1-m0694-3p 14
		--------------------------------------------------------------------------------------------------------------------------------------------------------------------------TAAACATAAGTAGAATTAAACAAG---------- t0087936 14
		S1-1-m0801 Chr13:23030794:23030997:- 204(nt) -123.02(kcal/mol)
		GTAATGGAAGACTTGTTTAATTCTACTTATGTTTAACAACTCTTTTAAGCTTTCAATATATACTAACCAGATTTTAGTAATGAAACTGACTTTTATATTTAACATTTGAAAAATATAAAAAAAAATTACTAAAATCTGGTTAGTATATATTGGAAGCTTGAAAGAGTTGTTAAACATAAGTAGAATTAAACAAGTCTTCCATTA S1-1-m0801 14
		.((((((((((((((((((((((((((((((((((((((((((((((((((((((((((((((((((((((((((((((((.........((((((((((..(....)..))))))))))....))))))))))))))))))))))))))))))))))))))))))))))))))))))))))))))))))))))))))))))))
		**************************************************************************************************************************************************************************TAAACATAAGTAGAATTAAACAAG********** S1-1-m0801-3p 14
		--------------------------------------------------------------------------------------------------------------------------------------------------------------------------TAAACATAAGTAGAATTAAACAAG---------- t0087936 14
		S1-1-m1133 Chr2:23732246:23732447:+ 202(nt) -86.70(kcal/mol)
		GTAATGGAAGACTTGTTTAATTCTACTTATGTTTAACAACTCTTTTAAGTGACAAATATGAAAGTTGTTTTTGTCTAATTTTTTTTATATTTTTCAAATGATTAAATATAAAAGTCAGTTTCATTACTAAAATCTGGTTAGTATATATTGGAAGCTTAAAAGAGTTGTTAAACATAAGTAGAATTAAACAAGTCTTCCATTA S1-1-m1133 14
		.(((((((((((((((((((((((((((((((((((((((((((((((((((((((.(..(...)..).)))))).......((((((((((.((....))..)))))))))).(((((.....((((((.......))))))...)))))..)))))))))))))))))))))))))))))))))))))))))))))))))
		************************************************************************************************************************************************************************TAAACATAAGTAGAATTAAACAAG********** S1-1-m1133-3p 14
		------------------------------------------------------------------------------------------------------------------------------------------------------------------------TAAACATAAGTAGAATTAAACAAG---------- t0087936 14
		S1-1-m1248 Chr2:23732247:23732448:- 202(nt) -81.72(kcal/mol)
		GTAATGGAAGACTTGTTTAATTCTACTTATGTTTAACAACTCTTTTAAGCTTCCAATATATACTAACCAGATTTTAGTAATGAAACTGACTTTTATATTTAATCATTTGAAAAATATAAAAAAAATTAGACAAAAACAACTTTCATATTTGTCACTTAAAAGAGTTGTTAAACATAAGTAGAATTAAACAAGTCTTCCATTA S1-1-m1248 14
		.((((((((((((((((((((((((((((((((((((((((((((((((..................(((.(((((....))))))))..((((((((((..((....)).)))))))))).......((((((.............)))))).))))))))))))))))))))))))))))))))))))))))))))))))
		************************************************************************************************************************************************************************TAAACATAAGTAGAATTAAACAAG********** S1-1-m1248-3p 14
		------------------------------------------------------------------------------------------------------------------------------------------------------------------------TAAACATAAGTAGAATTAAACAAG---------- t0087936 14
		S1-1-m1991 Chr7:32171793:32171994:+ 202(nt) -85.30(kcal/mol)
		GTAATGGAAGACTTGTTTAATTCTACTTATGTTTAACAATTCTTTTAAGTGACAAATATGAAAGTTGTTTTTGTCTAAATTTTTTTATATTTTTCAAATGATTAAATATAAAAGTCAGTTTCATTACTAAAATCTGATTAGTATATATTGGAAGCTTAAAAGAGTTGTTAAACATAAGTAGAATTAAACAAGTCTTCCATTA S1-1-m1991 14
		.(((((((((((((((((((((((((((((((((((((((((((((((((((.(((((((((((..((((......)))).))))))))))).))..........(((((..(((((((((........))).))))))..))))).......)))))))))))))))))))))))))))))))))))))))))))))))))
		************************************************************************************************************************************************************************TAAACATAAGTAGAATTAAACAAG********** S1-1-m1991-3p 14
		------------------------------------------------------------------------------------------------------------------------------------------------------------------------TAAACATAAGTAGAATTAAACAAG---------- t0087936 14
		S1-1-m2144 Chr7:32171794:32171995:- 202(nt) -76.92(kcal/mol)
		GTAATGGAAGACTTGTTTAATTCTACTTATGTTTAACAACTCTTTTAAGCTTCCAATATATACTAATCAGATTTTAGTAATGAAACTGACTTTTATATTTAATCATTTGAAAAATATAAAAAAATTTAGACAAAAACAACTTTCATATTTGTCACTTAAAAGAATTGTTAAACATAAGTAGAATTAAACAAGTCTTCCATTA S1-1-m2144 14
		.((((((((((((((((((((((((((((((((((((((.(((((((((.................((((.(((((....))))))))).((((((((((..((....)).)))))))))).......((((((.............)))))).))))))))).))))))))))))))))))))))))))))))))))))))
		************************************************************************************************************************************************************************TAAACATAAGTAGAATTAAACAAG********** S1-1-m2144-3p 14
		------------------------------------------------------------------------------------------------------------------------------------------------------------------------TAAACATAAGTAGAATTAAACAAG---------- t0087936 14
novel_mir_147	1	S2-3-m1031 Chr3:23450708:23450860:+ 153(nt) -93.60(kcal/mol)
		CACGTAGGACGTGTTTTCAGTGCATTATCAGAAAAAAGCACTGAAAGTACCTCTAGTTGGACACATTTTCAACTAACATGGCACGAAAACACGTTCAACTGGATTCGCTTTCAGTGCTTTTTTCTGACAGTGCACTGAAAACGCGTCCTACGT S2-3-m1031 68
		.(((((((((((((((((((((((((.(((((((((((((((((((((...(((((((((((...(((((..((.....))...)))))...)))))))))))...))))))))))))))))))))).)))))))))))))))))))))))))
		**************************************************************************************************************************TCTGACAGTGCACTGAAAACG********** S2-3-m1031-3p 68
		------------------------------------------------------------------------------------------------------------------------TTTCTGACAGTGCACTGAAAACGC--------- t5520410 1
		-------------------------------------------------------------------------------------------------------------------------TTCTGACAGTGCACTGAAAACG---------- t0304182 4
		--------------------------------------------------------------------------------------------------------------------------TCTGACAGTGCACTGAAAACG---------- t0015699 62
		--------------------------------------------------------------------------------------------------------------------------TCTGACAGTGCACTGAAAACGC--------- t3327125 1
novel_mir_65	1	S2-3-m1194 Chr4:29253540:29253738:- 199(nt) -56.55(kcal/mol)
		AATTTTTTTTTTTTTACTTTGGGACACTGATGGCTAGGACCCTAAAAAAATTAAATACACTGGTGCCAACCAACAATGTTCCAAAATTAAAAAAAAAATACATTGGGAGCCGAAAATTATACTTGGTGCTGGCCATGTAAAAAAATTTTAAATACACTAATACCGACCATTAGTGTCCCAAAGTAAAAAAAAATGTCTT S2-3-m1194 28
		......((((((((((((((((((((((((((((..((..((..................((((....)))).((((((....................))))))))..))........(((.((((....)))).))).........................).)))))))))))))))))))))))))))......
		**********TTTTTACTTTGGGACACTGATGGC********************************************************************************************************************************************************************* S2-3-m1194-5p 27
		----------TTTTTACTTTGGGACACTGATGGC--------------------------------------------------------------------------------------------------------------------------------------------------------------------- t0045284 23
		-----------TTTTACTTTGGGACACTGATGGCT-------------------------------------------------------------------------------------------------------------------------------------------------------------------- t5699344 1
		------------TTTACTTTGGGACACTGATGG---------------------------------------------------------------------------------------------------------------------------------------------------------------------- t2151746 1
		------------TTTACTTTGGGACACTGATGGC--------------------------------------------------------------------------------------------------------------------------------------------------------------------- t3093539 1
		-------------TTACTTTGGGACACTGATGGC--------------------------------------------------------------------------------------------------------------------------------------------------------------------- t4484484 1
		----------------CTTTGGGACACTGATGGCTA------------------------------------------------------------------------------------------------------------------------------------------------------------------- t6982487 1
novel_mir_1085	1	S2-3-m0430 Chr12:11254795:11254881:+ 87(nt) -74.40(kcal/mol)
		CACGTCAGCACGACTTGCTGACGTGGAAGGAAATCGTGTCCTTGAGGGCGCGATTTCCTTCCATGTCAGCAAGTCACGCTGACGTGG S2-3-m0430 44
		(((((((((..((((((((((((((((((((((((((((((....))))))))))))))))))))))))))))))..))))))))).
		**********CGACTTGCTGACGTGGAAGGAAAT***************************************************** S2-3-m0430-5p 43
		----------CGACTTGCTGACGTGGAAGGAA------------------------------------------------------- t1399897 2
		----------CGACTTGCTGACGTGGAAGGAAAT----------------------------------------------------- t0028150 35
		-----------GACTTGCTGACGTGGAAGG--------------------------------------------------------- t5119630 1
		-----------GACTTGCTGACGTGGAAGGAAAT----------------------------------------------------- t4326523 1
		-----------GACTTGCTGACGTGGAAGGAAATC---------------------------------------------------- t0836846 2
		------------ACTTGCTGACGTGGAAGGAAA------------------------------------------------------ t3799851 1
		-------------CTTGCTGACGTGGAAGGAAAT----------------------------------------------------- t2460048 1
		-----------------CTGACGTGGAAGGAAATCGTG------------------------------------------------- t5420340 1
novel_mir_950	1	S1-1-m1627 Chr5:848864:849046:- 183(nt) -54.94(kcal/mol)
		GATATTAACGTTTGAATCCATTTCTATTTTGGTCGCCCATTGTTAAATTGATAACAAAGAGCCTTTTTCTAATGGGTACAATAACACATTTAAAACATACGTGATCAAAACAGTTAAAAAAGACTTTTCGTTATCAATTTAATGGCAAGTGATCAAAACAGGAACGAATTCAAACGCTAATAT S1-1-m1627 17
		.((((((.(((((((((.(.(((((.((((((((((...(..(((((((((((((.(((((.((((((.((((..((.......(((.............)))......)).)))))))))).))))).)))))))))))))..)...)))))))))).))))).).))))))))).))))))
		*****************************************************************************************************************************************************TGATCAAAACAGGAACGAATTCAA********** S1-1-m1627-3p 17
		-----------------------------------------------------------------------------------------------------------------------------------------------------TGATCAAAACAGGAACGAATTCA----------- t4265399 1
		-----------------------------------------------------------------------------------------------------------------------------------------------------TGATCAAAACAGGAACGAATTCAA---------- t0086296 15
		------------------------------------------------------------------------------------------------------------------------------------------------------GATCAAAACAGGAACGAATTCAAA--------- t2300090 1
novel_mir_2554	2	S4-m0679 Chr2:28402503:28402652:- 150(nt) -52.40(kcal/mol)
		ATGTCTTTTAACATATTAAGAAGTCGAATTGACAATGAAGAAAGAAGTAGGAAGCCGAAAAGCCATCATTGCCTATAATCAAAACCCATAAACCCGTACCATGATTCTTTCTTCACTGCCAATTCGACTTCCTGATATGTTAAAAGAAAT S4-m0679 10
		...(((((((((((((((.((((((((((((.((.((((((((((.(((((.....((.......))....)))))..........(((...........)))..)))))))))).)).)))))))))))).)))))))))))))))...
		**********ACATATTAAGAAGTCGAATTG*********************************************************************************************************************** S4-m0679-5p 9
		--------TAACATATTAAGAAGTCGAAT------------------------------------------------------------------------------------------------------------------------- t0745320 2
		----------ACATATTAAGAAGTCGAATTG----------------------------------------------------------------------------------------------------------------------- t0120890 7
		------------------------------------GAAGAAAGAAGTAGGAAGCCGAAA------------------------------------------------------------------------------------------ t2001593 1
		S4-m0895 Chr5:42106701:42106849:+ 149(nt) -58.10(kcal/mol)
		ATATCTTTTAACATATTAAGAAGTCGAATTGACAGTGGAGAAAGAAGTATGAAGTCGAAAGCCATCATTGTCTATAATCAAAACCCATAAACCCGTACCATGATTCTTTCTTCATTGCCAATTCGACTTCCTGATATGTTAAAAGGAAT S4-m0895 9
		...(((((((((((((((.((((((((((((.((((((((((((((.((((..(.(....).)....(((........))).................)))).)))))))))))))).)))))))))))).)))))))))))))))...
		**********ACATATTAAGAAGTCGAATTG********************************************************************************************************************** S4-m0895-5p 9
		--------TAACATATTAAGAAGTCGAAT------------------------------------------------------------------------------------------------------------------------ t0745320 2
		----------ACATATTAAGAAGTCGAATTG---------------------------------------------------------------------------------------------------------------------- t0120890 7
novel_mir_2521	1	S1-1-m1064 Chr1:30136905:30137132:- 228(nt) -72.94(kcal/mol)
		CCGTGTCAGGTTTGAACTTGGCAACTTTTTTCACATTGAGACCTAAACTTTTTTTTATCCAAGTTAGACCCTAAACTTGGTAATTATTCCCACATTAAGCTTGAACTTACAATTGTTCTCACATTGGGGTTTGAATTTGAGGGTTTTCAAGGGCTAATTTAGATAAAAAAAGATTTCATGTCCCAATGTGAGAACATTTGTCAAGTTTAGTGCCTAACTTTGACAACA S1-1-m1064 8
		...(((((((((((((((((((((.(.(((((((((((.(((..(((.(((((((((((.(((((((.((((((((((...((((...(((.((........((((........))))......)))))....))))...))))))...))))))))))).))))))))))).)))...))).))))))))))).).))))))))))))).)))......)))))...
		**********TTTGAACTTGGCAACTTTTTTCAC************************************************************************************************************************************************************************************************** S1-1-m1064-5p 8
		----------TTTGAACTTGGCAACTTTTTTCA--------------------------------------------------------------------------------------------------------------------------------------------------------------------------------------------------- t1494231 2
		----------TTTGAACTTGGCAACTTTTTTCAC-------------------------------------------------------------------------------------------------------------------------------------------------------------------------------------------------- t0237357 6
novel_mir_22	1	S2-3-m0393 Chr11:44910716:44910889:- 174(nt) -129.40(kcal/mol)
		AATTTTGAGGTGTTCCAAGGAGATGGGATGGTCTCAACCTTCCATAACATATATACATCTCCCGGAGTAGTAGAACATTAGTTGTTCGTGAACTAATGTTCTACTACTCTAGGAGATGTATACTTGTTATGGAAGGCCGAGACCATCTCATCCCCTTGGAACACCTCAAAATTA S2-3-m0393 18
		((((((((((((((((((((.((((((((((((((..((((((((((((..(((((((((((..(((((((((((((((((((.......)))))))))))))))))))..)))))))))))..))))))))))))..)))))))))))))).)))))))))))))))))))).
		**********TGTTCCAAGGAGATGGGATGG*********************************************************************************************************************************************** S2-3-m0393-5p 18
		---------GTGTTCCAAGGAGATGGGATG------------------------------------------------------------------------------------------------------------------------------------------------ t2273896 1
		----------TGTTCCAAGGAGATGGGATGG----------------------------------------------------------------------------------------------------------------------------------------------- t0062249 17
novel_mir_886	1	S1-1-m0679 Chr13:18102597:18102744:+ 148(nt) -48.46(kcal/mol)
		AGTGAAGCTTTTAAACTCCAGAAGTAGGGCTAGAATGTTGTCATGTATCTATTTAATTATTATAGGCATTAATTAACTTTCTTAAATATATCCTAGTAAGACACATGGCAACCCTCTAACTTTGCTTGTGGAGTTTATGAACTTCTAT S1-1-m0679 16
		...((((.((.(((((((((.((((((((.((((..((((((((((.(((............((((...((.((((.....)))).))...))))...))).))))))))))..)))).)))))))).))))))))).)).))))...
		**********TTAAACTCCAGAAGTAGGGCT********************************************************************************************************************* S1-1-m0679-5p 16
		----------TTAAACTCCAGAAGTAGGGCT--------------------------------------------------------------------------------------------------------------------- t0080635 15
		-------------AACTCCAGAAGTAGGGCTAGA------------------------------------------------------------------------------------------------------------------ t7200916 1
novel_mir_2555	1	S1-1-m1631 Chr5:1715807:1715939:- 133(nt) -51.10(kcal/mol)
		AAGGTTCACATTGGTACCTGAACTTGACGTCTCGGTTCAAATTGGCTTTTAAGTCCAAATTAGTACTAGAGTTAGATGAGGTATTTGAACCAATTTTAACTATGAAGTCAAGTTTGGTACTAATTTGAACCAA S1-1-m1631 9
		..((((((.(((((((((.(((((((((.((..((((.(((((((..(((((((((..(((...((....))..)))..)).)))))))))))))).))))..)).)))))))))))))))))).))))))..
		**********TTGGTACCTGAACTTGACGTCT***************************************************************************************************** S1-1-m1631-5p 9
		----------TTGGTACCTGAACTTGACGTC------------------------------------------------------------------------------------------------------ t0821862 2
		----------TTGGTACCTGAACTTGACGTCT----------------------------------------------------------------------------------------------------- t0194610 7
novel_mir_1227	1	S1-1-m1431 Chr4:7861348:7861449:+ 102(nt) -47.00(kcal/mol)
		GTATGGAAAGTAGTGAGGATGGGAAATTTGTTGATCCAAATGATTGGTTTAGGAAATTAATCATTTGATTTACAAATTTTTCATCTTCACTCGTTTCCTGCT S1-1-m1431 11
		(((.(((((..((((((((((..((((((((.((((.((((((((((((.....)))))))))))))))).))))))))..))))))))))..)))))))).
		**********TAGTGAGGATGGGAAATTTGT*********************************************************************** S1-1-m1431-5p 10
		*************************************************************************AAATTTTTCATCTTCACTCGT******** S1-1-m1431-3p 1
		-------AAGTAGTGAGGATGGGAAATTTGT----------------------------------------------------------------------- t3603850 1
		----------TAGTGAGGATGGGAAATTTGT----------------------------------------------------------------------- t0158850 9
		-------------------------------------------------------------------------AAATTTTTCATCTTCACTCGT-------- t4627417 1
novel_mir_5016	1	S3-2-m0893 Chr3:10377199:10377399:+ 201(nt) -47.50(kcal/mol)
		ATGAGCATGTTAGATCAAAAAGTAAATTGATCCTTTTGTTCAAAATTTTATCAATTCCTATTTGTTAAAAACTGATCCATGCATGTAAGCATAAGGTACACGTGGCTTGATTATTATGTCAACCATACCCATTTTTAACCGTGAAAATGAATTAATTTTTAATAGAAATGACCGATTTGCTCTTTGATCTAATGTATATAA S3-2-m0893 14
		......(((((((((((((.(((((((((.((.(((((((.((((((...(((.((.(.....((((((((.......((((......))))..(((....((((.(((((......))))))))))))..))))))))...).)).)))...)))))).)))))))..)).))))))))).)))))))))))))......
		**************************************************************************************************************************************************************************ACCGATTTGCTCTTTGATCTA********** S3-2-m0893-3p 13
		-----------------------------------------------------------------------------------------------------------------------------------------------------------------ATAGAAATGACCGATTTGCTCTTT---------------- t6323870 1
		--------------------------------------------------------------------------------------------------------------------------------------------------------------------------ACCGATTTGCTCTTTGATCTA---------- t0084463 13
novel_mir_5235	1	S3-2-m1662 Chr8:60150969:60151195:+ 227(nt) -111.80(kcal/mol)
		AGGGGACACCTCAGTTGGTGGTACATGCAATACTTGGGAGAGGTGTTAGCATAGAGCGTGTGAATAATTATTCAACAACCTAAAGTGGTACCATGGTTGTAGGTAAGGGTCTTATAAGCCTCAGGTTGGTTGTTTGAGTCACCCCGCTATTAGGTTGCTCAATAATTATTCACACCATATACTAACACCTCTCTTGAGTCTTGTAGGTACCACCAATTGAGGCACTC S3-2-m1662 13
		.(....).((((((((((((((((.(((((.(((..(((((((((((((.(((..(.(((((((((((((((...(((((((((((((((((.........)))).(((.((((..((((.......))))...)))).).))))))).))))))))...)))))))))))))))).))).)))))))))))))..))).))))).)))))))))))))))).....
		***************************************************************************************************************************************************************************************************GAGTCTTGTAGGTACCACCAAT********** S3-2-m1662-3p 13
		---------------------------------------------------------------------------------------------------------------------------------------------------------------------------------------------------GAGTCTTGTAGGTACCACCAAT---------- t0083436 13
novel_mir_2564	1	S3-2-m1279 Chr6:42873939:42874207:+ 269(nt) -114.21(kcal/mol)
		GGTCCACATTAGACTTGTTCATGGGTCGGGCCGGACTGGGCCCAGAAAAAAATTTTGGCCCGAATCTTAAGCCTGGGCCTGGCCCAGCCCGAAATATGGGCCTAAAATTTTGCCCAAGCCCTGCCCGAGAAAAAAATAATAAGCCCGAGCCTGGCCCAGCCCGGCCCGATTTTTAATAAACACAAAAAAATATATTTCGGGCC
		TATATTTTTACCCGAACCCTCCCATATTTCGGCCGGGCCGCCCGGCCCATGGACAGGTCTAGTCCA S3-2-m1279 8 ((.....((((((((((((((((((((((((.((..(((((.......((((((((((((((.((.((..((.(((((...)))))))..)).)).)))))).)))))))))))))..))..
		(((((....(((((((.((.(((((((((.(((...))).)))...((((((...........)))))).....)))))).)))))))))..(((((...........))))).))))).)))))))))))))))))))))))))).
		**********AGACTTGTTCATGGGTCGGGC****************************************************************************************************************************************************************************
		****************************************************************** S3-2-m1279-5p 8
		----------AGACTTGTTCATGGGTCGGG-----------------------------------------------------------------------------------------------------------------------------------------------------------------------------
		------------------------------------------------------------------ t4451675 1
		----------AGACTTGTTCATGGGTCGGGC----------------------------------------------------------------------------------------------------------------------------------------------------------------------------
		------------------------------------------------------------------ t0213150 6
		-----------GACTTGTTCATGGGTCGGGC----------------------------------------------------------------------------------------------------------------------------------------------------------------------------
		------------------------------------------------------------------ t4741098 1
novel_mir_5669	1	S4-m0003 Chr10:724207:724528:+ 322(nt) -123.20(kcal/mol)
		ATTATGGTTTCAGTCCTTATACTATGCTGAAATTTGAGATTTAACCCTTTCAATGACGTAATTTGGCCCCTCTACTATTATAATGTTATTAATAGGTCCAAAATGATAGCATTGTTAATAGTAGTGACGTGGATTTTTACCATAAGAAAGTTATCTGACCTATCTTTACCATAAGAAATTTATTAACAACAAAATCCTCATCA
		TCATTTTAATGGCAACTTTTAACAATGTTATAACATTATAACAGTGGAGGGTCCAAATTATGTCAAATTAAAAGGATTAAATCTCAAATTTCAGCGCAGTAGAAGGATTAAAACCATGA S4-m0003 12 .(((((((((.(((((((.((((.((((((((((((((((((((.(((((.(((((((((((((((.
		(((((((((.((((((((((((......(((......))).((((((((((.(((.((((.(.(((((((.......(((......)))......((((......))))..............))))))).).))))(((....)))...))).)))))))))).)))))))))))).))))))))).)))))))))))))..
		)).))))).)))))))))))))))))))).)))).))))))).)))))))))
		***********************************************************************************************************************************************************************************************************
		****************************************************************************************TTTCAGCGCAGTAGAAGGATT********** S4-m0003-3p 12
		-----------------------------------------------------------------------------------------------------------------------------------------------------------------------------------------------------------
		----------------------------------------------------------------------------------------TTTCAGCGCAGTAGAAGGATT---------- t0083553 10
		-----------------------------------------------------------------------------------------------------------------------------------------------------------------------------------------------------------
		-----------------------------------------------------------------------------------------TTCAGCGCAGTAGAAGGATT---------- t1582589 1
		-----------------------------------------------------------------------------------------------------------------------------------------------------------------------------------------------------------
		-----------------------------------------------------------------------------------------TTCAGCGCAGTAGAAGGATTA--------- t3474723 1
novel_mir_4991	1	S3-2-m0514 Chr13:2160400:2160570:- 171(nt) -73.99(kcal/mol)
		TCATATATAAGGAGGGATGCACTTGCATAGCGTAAAAACTAAAGTAATTTTGCATACTTTTGTAACTAGTTATATAATTAATATTTTAAAAATTTATATAAATATTTACGAAAGTGTGTAAAATTACTTTAATTTTTACACTGTGGAAGTGGATCTCTCTCATATATATAC S3-2-m0514 10
		..(((((((.((((((((.(((((.(((((.(((((((.((((((((((((((((((((((((((.((.((((((((................)))))))).)).)))))))))))))))))))))))))).))))))).))))).))))).))))))))..)))))))..
		*****************************************************************************************************************************************ACACTGTGGAAGTGGATCTCTCTC********** S3-2-m0514-3p 10
		-----------------------------------------------------------------------------------------------------------------------------------------ACACTGTGGAAGTGGATCTCTCTC---------- t0110064 10
novel_mir_819	1	S2-3-m0008 Chr10:1246374:1246643:+ 270(nt) -70.42(kcal/mol)
		TGGTAGGAGGTAGATTGCATGTTGTCCATTTTATTTAGAAAATAGATAAATTAGTTCTTTTAGGTTAAATTAAAGAATAAATCAGCATTTTCTGTTAAAAATCATATCCATTTTTGCTATTCAAAAATGGTGTAACTAATAGAACAACCAGAGTACAAGTGTCATGTGTACTTTATGCTGACATAT
		AAAAATCAATTATTAACAGAAGAAATGGATGAAAATTTACTCATTTTTTTAGTGGAAGGACAAAATGCAATCTGACCCTTAATA S2-3-m0008 6 ...((((.((((((((((((.((((((.(((((((.(((((((((.((((((.(((((((...........)))))))..(((....
		(((((((((((.....(((.(((((((((.....)))))))))))).................((......((((((.(((((...))))))))))).......)).....)))))))))))....)))...)))))))).))))))).))))))))))))).))))))))).)))))))...
		******************************************************************************************************************************************************************************************
		**************************************************AGTGGAAGGACAAAATGCAATCTG********** S2-3-m0008-3p 5
		------------------------------------------------------------------------------------------------------------------------------------------------------------------------------------------
		-------------TAACAGAAGAAATGGATGAAA-------------------------------------------------- t6321768 1
		------------------------------------------------------------------------------------------------------------------------------------------------------------------------------------------
		--------------------------------------------------AGTGGAAGGACAAAATGCAATCTG---------- t0246547 5
novel_mir_4084	1	S3-2-m1292 Chr6:1944912:1945061:- 150(nt) -48.32(kcal/mol)
		TATTACATGAATCAATTTAGTCCTTTTACTATTAAAAGTAATCAAACAAGGCAAATTGGAATATAGAACATTCCAAATTTTTTCTACAGTACAGTTTGGATTTATTTGATTCCTTTTAATAGTATAAGGACTAAATTGGTCTATCTCTAT S3-2-m1292 10
		......(((.(((((((((((((((.((((((((((((.(((((((.(((.(((((((.....(((((.............))))).....)))))))..))).))))))).)))))))))))).))))))))))))))).)))......
		************CAATTTAGTCCTTTTACTATT********************************************************************************************************************* S3-2-m1292-5p 1
		***********************************************************************************************************************TAGTATAAGGACTAAATTGGT********** S3-2-m1292-3p 9
		------------CAATTTAGTCCTTTTACTATT--------------------------------------------------------------------------------------------------------------------- t4764542 1
		----------------------------------------------------------------------------------------------------------------------ATAGTATAAGGACTAAATTGG----------- t1640027 1
		-----------------------------------------------------------------------------------------------------------------------TAGTATAAGGACTAAATTGG----------- t6131026 1
		-----------------------------------------------------------------------------------------------------------------------TAGTATAAGGACTAAATTGGT---------- t0155767 7
novel_mir_76	1	S1-1-m1869 Chr6:26699991:26700217:- 227(nt) -155.50(kcal/mol)
		TTTGGCATTGCATACCTGCTATTATGATCCATTAATTCTGGATATCCCGTCTTCAAGCTCCCCTGCATATTTGGTATCAGAACATGTGCAAAAAAGATTTCCTTTAAATCTTAACAGATTTAAAAAGAAAATCTAGGAGTTGATGGCTCTGATACCAAATATGCAGGGGAGCTTGAAGACGGGATATCCAGAATTAATGGATCATAACAGCAGGTATGTTATGCCAA S1-1-m1869 6
		.(((((((.(((((((((((.((((((((((((((((((((((((((((((((((((((((((((((((((((((((((((.(((..((.....((((((.((((((((((....)))))))..))).))))))....))..)))..)))))))))))))))))))))))))))))))))))))))))))))))))))))))))))).))))))))))).)))))))
		*************************************************************************************************************************************************************************************************TTAATGGATCATAACAGCAGGTAT********** S1-1-m1869-3p 5
		---------------------------------------------------------------------------------------------------------------------------------------------------------------------GGGGAGCTTGAAGACGGGATATCC-------------------------------------- t4140946 1
		-------------------------------------------------------------------------------------------------------------------------------------------------------------------------------------------------TTAATGGATCATAACAGCAGGTA----------- t5837565 1
		-------------------------------------------------------------------------------------------------------------------------------------------------------------------------------------------------TTAATGGATCATAACAGCAGGTAT---------- t0451698 4
novel_mir_5019	1	S3-2-m0985 Chr4:11287091:11287287:+ 197(nt) -39.70(kcal/mol)
		ATTTGGTACAATTATGTGTATGAAACTTTAGTTGTGGTTTAAAGAAGTAAATATATTTATTTATTTTCATATTGAAATAATATAATTGTTTATTTGCGTAATATATAAACGTAAAATATTGTTACATGGATAATTTTTGTAGTGGTTTGTAAAAATCAATTACAACCAAAATTTAATATACATAATTACACTAAATC S3-2-m0985 9
		(((((((..((((((((((((.(((.(((.(((((((((....((((((((((....)))))))))).............(((((.......(((((((.........)))))))..((..(((((...........)))))..)))))))......))))))))).))).))).))))))))))))..))))))).
		**********ATTATGTGTATGAAACTTTAGTT******************************************************************************************************************************************************************** S3-2-m0985-5p 9
		----------ATTATGTGTATGAAACTTTAGTT-------------------------------------------------------------------------------------------------------------------------------------------------------------------- t0120009 9
novel_mir_4020	1	S2-3-m0272 Chr11:44910639:44910967:+ 329(nt) -251.50(kcal/mol)
		ACAATCGTGGTAAATCTACGTATGGAAATTCTGTGACACTGGATCCGCTATTACACTGGCCGTAAAATAAGTTTGAATAATTTTGAGGTGTTCCAAGGGGATGAGATGGTCTCGGCCTTCCATAACAAGTATACATCTCCTAGAGTAGTAGAACATTAGTTCACGAACAACTAATGTTCTACTACTCCGGGAGATGTATATAT
		GTTATGGAAGGTTGAGACCATCCCATCTCCTTGGAACACCTCAAAATTGTTCAACTTATTTTACGGCCAGTGTAATAGAGGATCCAGTATCAGAGAATTCCCATACGTACATTTACCACGATTGTC S2-3-m0272 10 (((((((((((((((.(((((((((.((((((.(((.(((((((((.
		((((((((((((((((((((((((((.(((((((((((((((((((((((((((((.(((((((((((((((((((((((.((((((((((((..(((((((((((((((((((.......)))))))))))))))))))..)))))))))))).))))))))))))))))))))))).))))))))))))))))))))))))
		))))))))))))))))))))))))))))))).))))))))).))).)))))).))))))))).))))))))))))))).
		**********TAAATCTACGTATGGAAATTC****************************************************************************************************************************************************************************
		****************************************************************************************************************************** S2-3-m0272-5p 9
		----------TAAATCTACGTATGGAAATTC----------------------------------------------------------------------------------------------------------------------------------------------------------------------------
		------------------------------------------------------------------------------------------------------------------------------ t0142014 8
		-------------ATCTACGTATGGAAATTCTGTG------------------------------------------------------------------------------------------------------------------------------------------------------------------------
		------------------------------------------------------------------------------------------------------------------------------ t3639815 1
		---------------------ATGGAAATTCTGTGACACTGGATC--------------------------------------------------------------------------------------------------------------------------------------------------------------
		------------------------------------------------------------------------------------------------------------------------------ t4994716 1
novel_mir_4051	2	S2-3-m0852 Chr1:35084477:35084616:- 140(nt) -31.60(kcal/mol)
		CTAGTTATTTTTGTTAAAAGTTTCATCCATTTGTACTATTAACATTGGCTTAACTGATAAAATAATCAGATAATTATATTTACGTATAAAAACTAATTTTTAACAATAAAAATAGATGAAATTTTTAACAAAATGACCGA S2-3-m0852 9
		...((((((((.(((((((((((((((.((((......((((.(((((.....(((((......)))))....((((((....))))))...)))))..))))......)))).)))))))))))))))))))))))...
		**********TTGTTAAAAGTTTCATCCATT************************************************************************************************************* S2-3-m0852-5p 9
		----------TTGTTAAAAGTTTCATCCATT------------------------------------------------------------------------------------------------------------- t0128844 9
		S2-3-m1249 Chr5:37866841:37867008:+ 168(nt) -31.40(kcal/mol)
		TTAGTTCTTTTTGTTAAAAGTTTCATCCATTTTTTTAGTTAAAAAATAGTAACTGTATGTTGACATAAAGTACACATAACGTAATAGGTGTCACTATTTAGCTATTCTATAAACCATATCGATTTTTAAGGGTAAAAATAAATGAAATTTTCAACAAAAAAGATCAGT S2-3-m1249 10
		...(.((((((((((.((((((((((..((((((.((((((((..((((...))))....((((((....(((.......)))....))))))...)))))))).........((.((........)).))..))))))..)))))))))).))).))))))).)...
		**********TTGTTAAAAGTTTCATCCATT***************************************************************************************************************************************** S2-3-m1249-5p 9
		----------TTGTTAAAAGTTTCATCCATT----------------------------------------------------------------------------------------------------------------------------------------- t0128844 9
		--------------------------------------------------------------------------------------GGTGTCACTATTTAGCTATTC------------------------------------------------------------- t7021156 1
novel_mir_4352	1	S2-3-m1595 Chr7:28812231:28812609:+ 379(nt) -87.47(kcal/mol)
		TTAAGAATAAATATTAAAACTATACATGAACTTTGATCCACTGTGCAATCTCATACATTAACTTTAAATTTGTGTGATTTTATATATGAAATTTTGTTTTGATTCAATTTTCATAAATCATAAATCATAAACAGCATTGTCAAATTAGCATCATTTTACATGCATGTATTGCATACACAAACAATTATATTATTCAATATAAA
		AACAAATGTATGTATTTTTTTCTTTAAATATGTACAATAGAATGCAAATCAAAGTTTTATGTATACATATAATTCTCAATTTAAATTTCACGTGTATAATTGCACCAAATCAAAGTTCATGTATCAAATTACACATTAGACCAAAGTTTATGTATAAATTTGATATTTATCCCAAT S2-3-m1595 9 ......
		((((((((((((..(((((((((((((((.((...((((.(((.(.((((((.((((((..(((((((..(((.((((..((((((((....((((...((((.........((((((.(....(((((((.((.((((.......)))).)))))).))).((((((.(........(((((((....))))))).......
		(((((((((((........)))))))))))...).))))))......).)))))).........)))).))))...))))))))..)))).)))..)).))))).)))))).)))))).).))).))))...)).)))))))))))))))..))))))))))))......
		**********ATATTAAAACTATACATGAACTTT*************************************************************************************************************************************************************************
		******************************************************************************************************************************************************************************** S2-3-m1595-5p 8
		----------ATATTAAAACTATACATGAACTTT-------------------------------------------------------------------------------------------------------------------------------------------------------------------------
		-------------------------------------------------------------------------------------------------------------------------------------------------------------------------------- t0217693 6
		------------ATTAAAACTATACATGAACTTTGA-----------------------------------------------------------------------------------------------------------------------------------------------------------------------
		-------------------------------------------------------------------------------------------------------------------------------------------------------------------------------- t0974537 2
		-----------------------------------------------------------------------------------------------------------------------------------------------------------------------------------------------------------
		-----------------------------------------------------------------------------------------------------------AATCAAAGTTCATGTATCAAATTA--------------------------------------------- t4514890 1
novel_mir_2741	1	S1-1-m0545 Chr12:14786767:14786889:+ 123(nt) -41.50(kcal/mol)
		TTTTCAAAAACGTCGCTAAAGCCCTGAGCATTAGCGGCGCTTTTTCAAAAACGCCACTAAAGCCCCGAAAGGTCAGAAAACGACGCCATTGGGCTTAGATTTTTTGCGGCGTTTTTACGAAAA S1-1-m0545 9
		.(((((((((((((((.((((..((((((.((((.(((((.(((((......((.......)).((....))...))))).).)))).))))))))))..)))).)))))))))))..)))).
		*****************************************************************************************TGGGCTTAGATTTTTTGCGGCGTT********** S1-1-m0545-3p 8
		---------------------CCCTGAGCATTAGCGGCGCTTTT------------------------------------------------------------------------------- t3462224 1
		----------------------------------------------------------------------------------------TTGGGCTTAGATTTTTTGCGGCG------------ t3036974 1
		----------------------------------------------------------------------------------------TTGGGCTTAGATTTTTTGCGGCGT----------- t4138397 1
		-----------------------------------------------------------------------------------------TGGGCTTAGATTTTTTGCGGCGTT---------- t0235400 6
novel_mir_887	4	S1-1-m0699 Chr13:25703413:25703723:+ 311(nt) -165.60(kcal/mol)
		AACTTATTCTTTTTCTCCATCAAAGTAGTATCCTTAACCTCGTTGTTTGAAACTTATGTTAGTGGTAGGGGTAAGAAAACTTTCAGGGGGAGTAACTGTGACGGTGGAGAAAAAGTTGAAATTTGAGTCAAGGTGACAATGGGTGTAGTTATTATTTAATCACAGCAACCGTTACCGACTTGAGTCGCATTTCAGCTTTTCTC
		CATAGTCACAATCACTCTTCCCCCGAAAAGTCTTATTGCCCCCAACTCTGCCACAAGTATTGGACAATGAGGTTAAGGATACTACTTTGATGGAGAAAAAGAATAAGT S1-1-m0699 6 .((((((((((((((((((((((((((((((((((((((((((((((..(.((((.((.(((.(...(((((((.((.
		(((((..(((((((....((((((.((((((((((.((((((((.(((.((((((((((....(.(((.((((.....)))).))).)....))))))...)))).))).)))))))))))))))))).)))))).......)))))))..))))).)).)))))))...).))).)).)))).)..))))))))))))))))
		))))))))))))))))))))))))))))))
		***********************************************************************************************************************************************************************************************************
		**************************************************************************AAGGATACTACTTTGATGGAGAAA********** S1-1-m0699-3p 6
		-----------------------------------------------------------------------------------------------------------------------------------------------------------------------------------------------------------
		-------------------------------------------------------------------------TAAGGATACTACTTTGATGGAGAA----------- t2800047 1
		-----------------------------------------------------------------------------------------------------------------------------------------------------------------------------------------------------------
		--------------------------------------------------------------------------AAGGATACTACTTTGATGGAGAAA---------- t0321198 5
		S1-1-m0811 Chr13:25703414:25703724:- 311(nt) -159.20(kcal/mol)
		AACTTATTCTTTTTCTCCATCAAAGTAGTATCCTTAACCTCATTGTCCAATACTTGTGGCAGAGTTGGGGGCAATAAGACTTTTCGGGGGAAGAGTGATTGTGACTATGGAGAAAAGCTGAAATGCGACTCAAGTCGGTAACGGTTGCTGTGATTAAATAATAACTACACCCATTGTCACCTTGAC
		TCAAATTTCAACTTTTTCTCCACCGTCACAGTTACTCCCCCTGAAAGTTTTCTTACCCCTACCACTAACATAAGTTTCAAACAACGAGGTTAAGGATACTACTTTGATGGAGAAAAAGAATAAGT S1-1-m0811 6
		.((((((((((((((((((((((((((((((((((((((((.((((.....(((((((..((.(.((((((.((.((((((((.((((((..(((((((((((((..((((((((((.((((((..((.(((((..(..((.((.((..((.(((....))).))..)).)).))..)..))))).
		))..)))))).).)))))))))..))))))))))))))))))))))))))).)).)))))).).))..))))))).....)))).))))))))))))))))))))))))))))))))))))))))
		******************************************************************************************************************************************************************************************
		*******************************************************************************************AAGGATACTACTTTGATGGAGAAA********** S1-1-m0811-3p 6
		------------------------------------------------------------------------------------------------------------------------------------------------------------------------------------------
		------------------------------------------------------------------------------------------TAAGGATACTACTTTGATGGAGAA----------- t2800047 1
		------------------------------------------------------------------------------------------------------------------------------------------------------------------------------------------
		-------------------------------------------------------------------------------------------AAGGATACTACTTTGATGGAGAAA---------- t0321198 5
		S1-1-m1109 Chr2:9368982:9369233:+ 252(nt) -121.23(kcal/mol)
		AACTTATTCTTTTTCTTCATCAAAGTAGTATTCTTAACCTCATTATCCAAAATTTGTGTCAGAGATGGGGGCAAGAAGACTTTCACAACAACGAGTTCTTTAATCACAACAACCTCTGCCGCCCCGAGTCGATTTTTAGCTTTCCTCTATCGTATTTGTCACTACCTCTAAAAGTTTTCTTGCCCC
		CACATTTGACACATATTTTGAATAATGAGGTTAAGGATACTACTTTGATGGAGAAAAAGAATAAGT S1-1-m1109 7
		.(((((((((((((((((((((((((((((((((((((((((((((.((((((.(((((((((..((((((((((((((((((.........(((..................)))........(((((((((...............)))).)))))............))))))))))))))))
		))..))))))))).)))))).)))))))))))))))))))))))))))))))))))))))))))))
		******************************************************************************************************************************************************************************************
		********************************AAGGATACTACTTTGATGGAGAAA********** S1-1-m1109-3p 6
		------------------------------------------------------------AGAGATGGGGGCAAGAAGACTTTC------------------------------------------------------------------------------------------------------
		------------------------------------------------------------------ t4139562 1
		------------------------------------------------------------------------------------------------------------------------------------------------------------------------------------------
		-------------------------------TAAGGATACTACTTTGATGGAGAA----------- t2800047 1
		------------------------------------------------------------------------------------------------------------------------------------------------------------------------------------------
		--------------------------------AAGGATACTACTTTGATGGAGAAA---------- t0321198 5
		S1-1-m1204 Chr2:8604396:8604646:- 251(nt) -117.33(kcal/mol)
		ACTTATTCTTTTTCTTCATCAAAGTAGTATTCTTAACCTCATTATCCAAAATTTGTGTCAGAGATGGGGGCAAGAAGACTTTCACAACAACGAGTTCTTTAATCACAACAACCTCTGCCGCCCCGAGTCGATTTTTAGCTTTCCTCTATCGTATTTGTCACTACCTCTAAAAGTTTTCTTGCCCCC
		ACATTTGACACATATTTTGAATAATGAGGTTAAGGATACTACTTTGATGGAGAAAAAGAATAATC S1-1-m1204 7
		..(((((((((((((((((((((((((((((((((((((((((((.((((((.(((((((((..((((((((((((((((((.........(((..................)))........(((((((((...............)))).)))))............)))))))))))))))))
		)..))))))))).)))))).)))))))))))))))))))))))))))))))))))))))))))..
		******************************************************************************************************************************************************************************************
		*******************************AAGGATACTACTTTGATGGAGAAA********** S1-1-m1204-3p 6
		-----------------------------------------------------------AGAGATGGGGGCAAGAAGACTTTC-------------------------------------------------------------------------------------------------------
		----------------------------------------------------------------- t4139562 1
		------------------------------------------------------------------------------------------------------------------------------------------------------------------------------------------
		------------------------------TAAGGATACTACTTTGATGGAGAA----------- t2800047 1
		------------------------------------------------------------------------------------------------------------------------------------------------------------------------------------------
		-------------------------------AAGGATACTACTTTGATGGAGAAA---------- t0321198 5
novel_mir_2542	1	S1-1-m1456 Chr4:23775632:23776009:+ 378(nt) -75.06(kcal/mol)
		TGTCATCACAAATATGATCTGAACATATTAAAAACACGTTGATCAAATTGTAAATATATTTATACTTATGGTGTAGAAAGTGCACATTTATCTTTAACATGTACCTTGTGGAGGTTTCTATTATTAAACAACCATGGGGTTGTTTTTTTCCCACCAGCCAAGACGAAGGGTTTAATAGTTTTTAGGTTATGAAATCTGACAAT
		TTGATCCTAAATTAAATTGAAGTAGAATTGAAATATTTGGGGAAAAAGTCAAACCAGTCATACAATGAATAATTTAAGAGTGTTTTTTTTATGTGAAATTGTTAATTTTTTAAAGGTTTTTATTATTTTATTATTAAATTTATTATATGTTCTGATTATATCTGTTCTTTTTGAT S1-1-m1456 5 .((((..(((.
		((((((((.((((((((.((((((((...(((((((((((.............(((.(((((..(((((.(((..................((((..(((..((((........))))..)))..))))))).)))))..)))))...))).....((((((.((((........)))).)))))).))))))))))).....
		.....(((((.((..((((......((((.((.....))...)))).....))))...)).)))))..)))))))).......(((((..((((....))))..)))))........................)))))))).)))))))).)))......))))
		***********************************************************************************************************************************************************************************************************
		************************************************************************************************************************************************ATATGTTCTGATTATATCTGT********** S1-1-m1456-3p 5
		-----------------------------------------------------------------------------------------------------------------------------------------------------------------------------------------------------------
		------------------------------------------------------------------------------------------------------------------------------------------------ATATGTTCTGATTATATCTG----------- t3262979 1
		-----------------------------------------------------------------------------------------------------------------------------------------------------------------------------------------------------------
		------------------------------------------------------------------------------------------------------------------------------------------------ATATGTTCTGATTATATCTGT---------- t0463447 4
novel_mir_4037	2	S2-3-m0529 Chr13:8618995:8619271:+ 277(nt) -114.06(kcal/mol)
		TTGAAGTTGATGGAAAAGTGGTAATAAGGGGGATATTAACAACTAGTGAGAAAATAGTATGCAAGGATTTCAAAATTTTTGTTAAGCTCACACAAAATCTATGCTCACCGACACCCTTCATCTCATCCCAGCTACCTGGTCTGGTCAATAACCAAGAAGCGACCACTTATTTGGCAAACAGAATGCTTGAAGCCATTGAGAAG
		AAAAATTTCAAAGTCCGCTATCTTCTCACTAGTTGTTGGTATCCCCTTATTACCACTTTTCCATCGGCTTCAAT S2-3-m0529 8
		(((((((((((((((((((((((((((((((.((((((((((((((((((((.(((((..((..((.((((((...(((((((.(((...............)))......................((((.((..(((((((((.....))))......)))))..)).))))..)))))))...)))))))).((((((..
		.....)))))).))..))))).))))))))))))))))))))))))))))))))))))))))))))))))))).
		**********TGGAAAAGTGGTAATAAGGGG****************************************************************************************************************************************************************************
		************************************************************************** S2-3-m0529-5p 7
		-------TGATGGAAAAGTGGTAATAAG-------------------------------------------------------------------------------------------------------------------------------------------------------------------------------
		-------------------------------------------------------------------------- t2662353 1
		----------TGGAAAAGTGGTAATAAGGGG----------------------------------------------------------------------------------------------------------------------------------------------------------------------------
		-------------------------------------------------------------------------- t0201252 6
		----------------------------------------------TGAGAAAATAGTATGCAAGGA----------------------------------------------------------------------------------------------------------------------------------------
		-------------------------------------------------------------------------- t4334440 1
		S2-3-m0628 Chr13:8618994:8619270:- 277(nt) -116.60(kcal/mol)
		TTGAAGCCGATGGAAAAGTGGTAATAAGGGGATACCAACAACTAGTGAGAAGATAGCGGACTTTGAAATTTTTCTTCTCAATGGCTTCAAGCATTCTGTTTGCCAAATAAGTGGTCGCTTCTTGGTTATTGACCAGACCAGGTAGCTGGGATGAGATGAAGGGTGTCGGTGAGCATAGATTTTGTGTGAGCTTAACAAAAATT
		TTGAAATCCTTGCATACTATTTTCTCACTAGTTGTTAATATCCCCCTTATTACCACTTTTCCATCAACTTCAAT S2-3-m0628 7
		((((((..((((((((((((((((((((((((((..((((((((((((((((((((.(((.((..(((((((............(((((..((((((....((((......)))).(((.(((((((........))))))).))).))))))...))))).((...(((..((((((...))))))..)))..)).))))))
		)..)).))).......))))))))))))))))))))..))).)))))))))))))))))))))))..)))))).
		**********TGGAAAAGTGGTAATAAGGGG****************************************************************************************************************************************************************************
		************************************************************************** S2-3-m0628-5p 7
		----------TGGAAAAGTGGTAATAAGGGG----------------------------------------------------------------------------------------------------------------------------------------------------------------------------
		-------------------------------------------------------------------------- t0201252 6
		----------TGGAAAAGTGGTAATAAGGGGATA-------------------------------------------------------------------------------------------------------------------------------------------------------------------------
		-------------------------------------------------------------------------- t4256141 1
novel_mir_2454	5	S1-1-m0092 Chr10:38707333:38707543:+ 211(nt) -36.80(kcal/mol)
		TAGATTGAATTGTAGTAATTGTAGAAGTTCAGGGACTATTCTGCTATTTTTCTTTTTTCATGAGTATCTACAGGATCTTGATCTAAAATATAAAATAATTCATTTATTAGCATATATATTTCATTTCTAATTCATTTTACAATTAATACCCTTTTATTTTTTAAATTTACACAATTACCCTAAACTTTTACAATTTTTGTAATTTAATCCC S1-1-m0092 7
		..(((((((((((((.(((((((((((((.((((...((((((......(((.........)))......))))))...((....(((((((...((((......)))).....)))))))....))..................................................)))).))))))))))))).)))))))))))))..
		**********TGTAGTAATTGTAGAAGTTCAGGG********************************************************************************************************************************************************************************* S1-1-m0092-5p 6
		---------TTGTAGTAATTGTAGAAGTTCAG----------------------------------------------------------------------------------------------------------------------------------------------------------------------------------- t4780436 1
		----------TGTAGTAATTGTAGAAGTTCAGGG--------------------------------------------------------------------------------------------------------------------------------------------------------------------------------- t0281941 5
		------------------------------AGGGACTATTCTGCTATTTTTCT-------------------------------------------------------------------------------------------------------------------------------------------------------------- t3373724 1
		S1-1-m1390 Chr3:18582915:18583122:- 208(nt) -42.70(kcal/mol)
		TGGACTAAATTGTAGTAATTGTAGAAGTTCAGGGACTATTCTGCTATTTTTCCTTTTCCACGAGTATCTACAAGATCTTGATATAAAATATGAAATTGCTCATTTATTAGCATATATTTCATTTCCAATCCATTTTACAATTAATACCCTTTCATTTTTTAAATTTACATAATTACCCCAAACTTTTACAATTTTTGCAATTTATCCC S1-1-m1390 6
		.(((.((((((((((.(((((((((((((..(((..........................((((.(((.....))))))).........(((((((((((........))))...))))))).....................................................)))..))))))))))))).))))))))))))).
		**********TGTAGTAATTGTAGAAGTTCAGGG****************************************************************************************************************************************************************************** S1-1-m1390-5p 6
		---------TTGTAGTAATTGTAGAAGTTCAG-------------------------------------------------------------------------------------------------------------------------------------------------------------------------------- t4780436 1
		----------TGTAGTAATTGTAGAAGTTCAGGG------------------------------------------------------------------------------------------------------------------------------------------------------------------------------ t0281941 5
		S1-1-m2425 Chr8:22680246:22680455:- 210(nt) -38.40(kcal/mol)
		TGGACTAAATTGTAGTAATTGTAGAAGTTCAGGGACTATTCTGTTATTTTCCCTTTTTCACTAGTATCTACAAGATCTTGATCTAGAATATAAAATTACTCATTTATTAGCATATATTTTATTTCCAAACTATTTTACAATGAATACCCTTTTATTTTTTTGAATTTATACAATTACCCTAAACTTTTACATTTTTTGCAATTTAATCCC S1-1-m2425 6
		.(((.((((((((((.((.((((((((((.((((.......(((((..............((((.(((...........)))))))...(((((........)))))))))).........................(((.(((((......)))))..)))..............)))).)))))))))).)).)))))))))).))).
		**********TGTAGTAATTGTAGAAGTTCAGGG******************************************************************************************************************************************************************************** S1-1-m2425-5p 6
		---------TTGTAGTAATTGTAGAAGTTCAG---------------------------------------------------------------------------------------------------------------------------------------------------------------------------------- t4780436 1
		----------TGTAGTAATTGTAGAAGTTCAGGG-------------------------------------------------------------------------------------------------------------------------------------------------------------------------------- t0281941 5
		S1-1-m2653 Chr9:11766963:11767169:- 207(nt) -37.82(kcal/mol)
		TGGACTGAATTGTAGTAATTGTAGAAGTTCAGGGACTATTCTGTTATTTTTCCTTTTTCATAAGTTTCTACGGGATCTTGATCTAAAATATAAAATATTCATTCATTAGCATATATTTCACTTCTAATTCATTTCACAATTATTACCCTTTTATTTTTTAATTTACACAATTACCCAAAACTTTTACAATTTTTGCAATTTAATCCT S1-1-m2653 6
		.(((.((((((((((.(((((((((((((..(((...(((((((........(((......))).....)))))))...((....(((((((...((.........))...)))))))....)).................................................)))..))))))))))))).)))))))))).))).
		**********TGTAGTAATTGTAGAAGTTCAGGG***************************************************************************************************************************************************************************** S1-1-m2653-5p 6
		---------TTGTAGTAATTGTAGAAGTTCAG------------------------------------------------------------------------------------------------------------------------------------------------------------------------------- t4780436 1
		----------TGTAGTAATTGTAGAAGTTCAGGG----------------------------------------------------------------------------------------------------------------------------------------------------------------------------- t0281941 5
		S1-1-m2708 Chr9:35697126:35697335:- 210(nt) -40.70(kcal/mol)
		TAGATTGAATTGTAGTAATTGTAGAAGTTCAGGGACTATTTCGCTATTTTTCTTTTTTCACGAGTATATACGAGATCATGATCTAGAATATAAAATTATTCATTTATTAGCATATATTCCATTTCCAATTCATTTTAAAATATAATACCCTTTTATTTTTTAAATTTACACAATTGCCCTAAAGTTTTACAATTTTTGTAATTTAATCCC S1-1-m2708 6
		..(((((((((((((.((((((((((.((.((((...........................((((((((...((((....)))).(((((......)))))..........))))))))..............(((((((.((((.......)))).)))))))............)))).)).)))))))))).)))))))))))))..
		**********TGTAGTAATTGTAGAAGTTCAGGG******************************************************************************************************************************************************************************** S1-1-m2708-5p 6
		---------TTGTAGTAATTGTAGAAGTTCAG---------------------------------------------------------------------------------------------------------------------------------------------------------------------------------- t4780436 1
		----------TGTAGTAATTGTAGAAGTTCAGGG-------------------------------------------------------------------------------------------------------------------------------------------------------------------------------- t0281941 5
novel_mir_3994	1	S2-3-m0007 Chr10:906500:906715:+ 216(nt) -71.56(kcal/mol)
		AAAATGTGCCTATAATCCCTGTCTTTTCTAAAATTTGGAATTTAACATCTTTACTTCTCAGATTTTAAAATTCAAATTTAACAATTGTTAATTTTTTTTTTTTAACTACTCACTTGGTAGCCATGTGAAACTGAATTTTGAAATCTGAACCTAAAAATACAAGCACAAGGACTAAATTTCTAATTTTTGAAAAGTACAGGGACTATAGGCATGTTT S2-3-m0007 6
		.(((((((((((((.(((((((((((((.((((((.((((((((.............(((((((((((((((((...(((((....)))))..................((((.(((...))).))))...))))))))))))))))).(((...............)))..)))))))).)))))).)))))).))))))).)))))))))))))
		*****************************************************************************************************************************************************************************************TTTGAAAAGTACAGGGACTAT********** S2-3-m0007-3p 6
		-----------------------------------------------------------------------------------------------------------------------------------------------------------------------------------------TTTGAAAAGTACAGGGACTAT---------- t0378126 4
		-----------------------------------------------------------------------------------------------------------------------------------------------------------------------------------------TTTGAAAAGTACAGGGACTATAGGC------ t5708712 1
		--------------------------------------------------------------------------------------------------------------------------------------------------------------------------------------------GAAAAGTACAGGGACTATAGGCAT---- t6704407 1
novel_mir_5142	1	S3-2-m0703 Chr1:25982851:25982976:- 126(nt) -39.03(kcal/mol)
		TCAATAGAAGAATGATAAATCAGATTTTTTCTTCTGATTTTTAGCTTTTTCCTCCTAAAAAAAATCAAATCCAACTAAAAATACTAAAACTCAAGAGAAAAAATCGGATTTATCATTCTCTTATTG S3-2-m0703 6
		.(((((..(((((((((((((.((((((((((..(((.((((((..((((...........................))))..)))))).)))..)))))))))).)))))))))))))..)))))
		********************************************************************************************AAGAGAAAAAATCGGATTTATCAT********** S3-2-m0703-3p 5
		-----------------------------------------------------------------CAAATCCAACTAAAAATACTA---------------------------------------- t1499972 1
		--------------------------------------------------------------------------------------------AAGAGAAAAAATCGGATTTATCAT---------- t0220558 5
novel_mir_2531	2	S1-1-m1187 Chr2:2789158:2789314:- 157(nt) -67.92(kcal/mol)
		GGCACATGGTAATTTTTTAAGGTTGTTTGTGGAATAAAATTTTTTTACTACCAATGTACCAAATAGTAACCCTAAAATAAAATATGAGTTAGTATTTGGTACACTGACAGTGCATTTTTTTATTCCGCAAGCAGCCTCAAAAACTTGCCACGTGTCT S1-1-m1187 5
		(((((.((((((.(((((.((((((((((((((((((((......((((..((.(((((((((((.((((.(.............).)))).))))))))))).))..)))).....)))))))))))))))))))).))))).)))))).))))).
		**********AATTTTTTAAGGTTGTTTGTGGAA*************************************************************************************************************************** S1-1-m1187-5p 5
		----------AATTTTTTAAGGTTGTTTGTGGAA--------------------------------------------------------------------------------------------------------------------------- t0449235 4
		----------AATTTTTTAAGGTTGTTTGTGGAAT-------------------------------------------------------------------------------------------------------------------------- t4874948 1
		S1-1-m1661 Chr5:15769573:15769691:- 119(nt) -37.71(kcal/mol)
		AGGTTTTAGACTCCACAAACAGAGTTAAGGAATTGACAAGTGTCAAAATATTTAAATATATATATTTTAAAAAAAAACACATGTCAATTTTTTAAGGTTGTTTGTGGAATAAGAAAATC S1-1-m1661 5
		.((((((..(.(((((((((((..((((((((((((((.((((..........(((((....))))).........)))).))))))))))))))..))))))))))).)...))))))
		*************************************************************************************AATTTTTTAAGGTTGTTTGTGGAA********** S1-1-m1661-3p 5
		-------------------------------------------------------------------------------------AATTTTTTAAGGTTGTTTGTGGAA---------- t0449235 4
		-------------------------------------------------------------------------------------AATTTTTTAAGGTTGTTTGTGGAAT--------- t4874948 1
novel_mir_2902	1	S1-1-m1501 Chr4:10266034:10266413:- 380(nt) -124.87(kcal/mol)
		AAAATCAATTTAGCCATTCATTTAAACTTTCTTCTATTTTAGCTATTAAACTTGTATTATTTGTCAAATCACCTAAAAATAGATGAAAAAGTTAACATTGTTGATGTGACATACATGTGAATTGCTACGTGGATGCCATGTCAACAATTAATTAGTTTTTAAATTTTAAAAAAATTCAAAATAATATATAAAAATTATTTTAA
		AAATTATAAAATGTATTTTTAAATTTTAAAAATAATTAGTTAATTGCAAACGTGGTGTATACTGCGTCAACAAAGTTAACAAACATTAACTTCTAGCTATTTTGGGTGATTTGACAAGCAATGCAAGTTTATGAGCTAAAAGAGACGAAAAATTAAATGGAGGGCTAAAATATATTT S1-1-m1501 5 ........
		(((((((.(((((((((..((((.(((.((((((((..((((((((((((.(((((((((((((((((((.((((.......((((((.((((((((((......((((((......)))))).(((((((((...(((((((((((((((((((.((((((((.((.....(((((.(.(((((....))))).).))))).
		....)).)))))))).)))))))))...))))))))))...))))))))).....)))))))))).))))))...........))))....))))))))))))))))))).))))))))))))..)))))))).))).))))..))))))))).)))))))........
		***********************************************************************************************************************************************************************************************************
		************************************************************************************************************************************************ACGAAAAATTAAATGGAGGGCTA********** S1-1-m1501-3p 5
		-----------------------------------------------------------------------------------------------------------------------------------------------------------------------------------------------------------
		------------------------------------------------------------------------------------------------------------------------------------------------ACGAAAAATTAAATGGAGGGCTA---------- t0346629 5
novel_mir_4268	1	S2-3-m1038 Chr3:25610353:25610460:+ 108(nt) -27.60(kcal/mol)
		AGATCATGTCCATTACTTTTTCATTCATTAATTTCTAATTATATAAGCATTAACATTCAAATGTGTAATATTGAATAGTAATGGATACAAAAGTAATGGAGGGGAACC S2-3-m1038 5
		...((.(.((((((((((((..((((((((..(((..(((((....(((((........))))))))))...)))...))))))))..)))))))))))).).))...
		**********CATTACTTTTTCATTCATTAA***************************************************************************** S2-3-m1038-5p 5
		----------CATTACTTTTTCATTCATTAA----------------------------------------------------------------------------- t0245776 5
novel_mir_2589	1	S1-1-m2228 Chr8:13760418:13760544:+ 127(nt) -71.80(kcal/mol)
		ATTGAGGTGGTAGAATGTTCTCTGAAAGCACGCCTTGTAAGACGCACTTTCAGCCTATACGACATCCAAGTCAACTTAAAATGCGTCCTACAGGGCGTACTTTCAGAGAACATTTTGCCACCTTATC S1-1-m2228 5
		..((((((((((((((((((((((((((.((((((((((.((((((.(((.((.......(((......)))..)).))).)))))).)))))))))).))))))))))))))))))))))))))..
		*********************************************************************************************GGCGTACTTTCAGAGAACATTTTG********** S1-1-m2228-3p 5
		---------------------------------------------------------------------------------------------GGCGTACTTTCAGAGAACA--------------- t5016531 1
		---------------------------------------------------------------------------------------------GGCGTACTTTCAGAGAACATTTTG---------- t0483613 4
novel_mir_4110	1	S2-3-m1820 Chr8:38700714:38700999:+ 286(nt) -156.40(kcal/mol)
		AATCACTTTTTGAGGCATGAACTTGGCAATTTTCCCCACATTTGGGCCTGAAATTTTTTTTGTCCAAGTGAGGCCCTAAACTAGGCAATTGTTTTCATATGGGGGCTGGAACTTTTTCTTTGGTCCAAGTTAGTCCTTGAAATGTGGGAACAAACTTGGACAAATAAAAGGTTCAAGCCCCAATGTGGGAACAGTTGTCAAATTCAGGGCCTAACTTGAACCAAAAAAAAAAATCCAGGCCCCAATGTGGGAAAAGTTGCTAAGTTCAGGCCCCAAATAGTGATTT S2-3-m1820 6
		(((((((.((((.(((.((((((((((((((((.((((((((.(((((((...(((((((((..(((((.(((((((......((((((((((..(((((.((((((.(((((((((.((((.((((((((..((((........))))...)))))))))))).))))))))).)))))).)))))..))))))))))......))))))).)))))...))))))))).....))))))).)))))))).)))))))))))))))).))).)))).))))))).
		**********TGAGGCATGAACTTGGCAATTTT************************************************************************************************************************************************************************************************************************************************************* S2-3-m1820-5p 5
		----------TGAGGCATGAACTTGGCAATTTT------------------------------------------------------------------------------------------------------------------------------------------------------------------------------------------------------------------------------
		-------------------------------------------------------------------------------------------------------------------------------------------------------------------------------------------------------------------------------------------------CCAATGTGGGAAAA
novel_mir_4322	1	S2-3-m1423 Chr6:32187635:32187715:+ 81(nt) -30.30(kcal/mol)
		GCTGCTACTGTTTCTGTCCTTTCGTTCTTTCTATTTTGCAGGTGGCGATGGAGTCAACGGTGGGACGGAGACCCTCGCTTT S2-3-m1423 5
		...((....(((((((((((.(((((..(((((((..((.....)))))))))..))))).)))))))))))....))...
		************************************************TGGAGTCAACGGTGGGACGGAGA********** S2-3-m1423-3p 5
		------------------------------------------------TGGAGTCAACGGTGGGACGGAGA---------- t0287864 5
novel_mir_4070	1	S2-3-m1203 Chr5:2526632:2526733:+ 102(nt) -78.70(kcal/mol)
		AACGCGTCCCTGGGGGCGCGCTTTGCTTACGTCGACACAAAGCGCGCTTACGAGGACGCGCTTTTCTGCCACGTAGGCAAAGCGCGCCCCTAGGGACGCATT S2-3-m1203 6
		...(((((((((((((((((((((((((((((.(.((.((((((((((.....)).))))))))..))).)))))))))))))))))))))))))))))...
		**********TGGGGGCGCGCTTTGCTTACG*********************************************************************** S2-3-m1203-5p 5
		----------TGGGGGCGCGCTTTGCTTACG----------------------------------------------------------------------- t0273495 5
		------------------------------------------------TACGAGGACGCGCTTTTCTGCC-------------------------------- t6956927 1
novel_mir_4056	1	S2-3-m0965 Chr2:27266214:27266591:- 378(nt) -66.30(kcal/mol)
		CAATTGATTAATTTTTGGTGTTTATGAGATTAAATGATGATTTGGTAATCTTTATTGTTAATTAGGATTATTTTGTACAGGAATTTTGGTTAGTTTTGAACCTAGGGCCTAATTTGAAATTATGTAAAAATTTAGCATATTAATTGTGAAGAATTCGAATGGTAAAGGCTGCTTTGGGGTGTTATTGAATTTAGTTGGAAGTA
		TTAGAGGTTAAAAGTGAAAATTTAAAATATTTTGGTGTTAAGGACTAAATTGAATAAAGTGTAAAATTGTAAAAAATGAAATTTAAGGGGCATATGCATAGAAATAAACTTAATAATGTATTTGAATTGAATAAATTGAATTTAATTATTATATAGATCAAGGATTGAACGGTAC S2-3-m0965 5 ..((((.
		((((((((((((.(.(((((((((((((....(((..((..((.....(((((.(((((.(((((((........(((((...((((((((..((((((((....((((..(((.((....(((((..((((.....))))..))))))))))..))))....))))))))...(((((.(((((((((.....((((((((.
		(((((........)))))....)))))))).....))))))))).)))))....))))))))...)))))............((....))...))))))).)))))))))).....))))..))).......)))))))).))))).).)))))))))))).))))..
		***********************************************************************************************************************************************************************************************************
		*********************************************************************************************************************************************TTAATTATTATATAGATCAAGGAT********** S2-3-m0965-3p 5
		-----------------------------------------------------------------------------------------------------------------------------------------------------------------------------------------------------------
		---------------------------------------------------------------------------------------------------------------------------------------------TTAATTATTATATAGATCAAGGAT---------- t0260571 5
novel_mir_4085	1	S2-3-m1458 Chr6:3660908:3661303:- 396(nt) -116.64(kcal/mol)
		GATTTTCGAGTTGGTGATCATAAGTACATAACAATCTAGTCCCCCTATTAGGTCTAAGGAGGGTCATAAAGTGGCGTTCTTTAGAGCCATCACTTCGTATTTATACAGCTTGTTGAATACGCAGCGACCACCGAAACATGACATTAACTTTGCCACGTGTACAGGTGGATCAAGCCTATCTACATTTGACCATTTGTGCTCCTCG
		GTTATTTGAATCATCAAAACAAGGGAAAGAAAAACTTCTTTAAAATAGGGGGTTTTAGAAACCCTAAACTTATAAATTTAACTTTTCTACAAGTAGGCTCGATTGAGGCTTTCTTCAAGGTAAATCTTGTTAACTTCCTCGTCTCAGGTTTTAGCTTTGTTATGTACTTATGATAACTAACCCAGAAACTA	S2-3-m1458	5
		...((((..((((((.(((((((((((((((((((((((.(((((((((.(((((((((((.(((((...))))).))))))))).)).((.((.((((((((.((.....)))))))))).)).))....................((((.((.((.((((((((((.(((((..........)))))))))))))))....))
		....(((((....)))))....)).))))..............)))))))))..)))))....((((((((..............((((....))))...(((.((((.......(((((....))))).......)))))))..))).)))))..)))))))))))))))))).))))))...))))...
		**********TTGGTGATCATAAGTACATAA******************************************************************************************************************************************************************************
		***********************************************************************************************************************************************************************************************	S2-3-m1458-5p
		5
		----------TTGGTGATCATAAGTACATAA------------------------------------------------------------------------------------------------------------------------------------------------------------------------------
		-----------------------------------------------------------------------------------------------------------------------------------------------------------------------------------------------	t0316454	4
		----------TTGGTGATCATAAGTACATAACAA---------------------------------------------------------------------------------------------------------------------------------------------------------------------------
		-----------------------------------------------------------------------------------------------------------------------------------------------------------------------------------------------	t2030068	1
novel_mir_5671	1	S4-m0144 Chr11:7534404:7534557:+ 154(nt) -49.00(kcal/mol)
		TTGTACCCATTTTCCAATAGTTTTATGCCACATCAGCATTTTTATCTTGAATTTTAGCATATTCAACCTGAAAAAAAATCAAATCCAAATTAAAATCCTAAAATTCAGGATGAAATTACTGTTGTGACATAAAACTATTGGAAAGAGATAATAT S4-m0144 5
		.........((((((((((((((((((.((((.(((...((((((((((((((((((....(((.....))).........(((....)))......))))))))))))))))))...))).)))).)))))))))))))))))).........
		**********TTTCCAATAGTTTTATGCCACATC************************************************************************************************************************ S4-m0144-5p 5
		----------TTTCCAATAGTTTTATGCCACA-------------------------------------------------------------------------------------------------------------------------- t3231838 1
		----------TTTCCAATAGTTTTATGCCACATC------------------------------------------------------------------------------------------------------------------------ t0265947 4
novel_mir_4199	1	S2-3-m0512 Chr13:2615815:2616011:+ 197(nt) -84.24(kcal/mol)
		TATTGTTTCAATTTAGTCTTGATTCTACAAAAATTAACCCTTAACGTTTACACATTGTGTAATTTGGTCCTTTTTCCCCTCCTATTTTGCTTTTCTTTGTGACAAATGAAAGTAAAACAGCAAAACAAAGACCACATTGCACATTGTGTAAATGTTGAGGGTTATTATTTTGGAATCAAGACTACATTGACACAGTT S2-3-m0512 5
		.(((((.(((((.((((((((((((((.(((...((((((((((((((((((((.((((((((.(((((.(((........((.((((((((((.((((...)))).)))))))))).))......)))))))).)))))))).))))))))))))))))))))...))))))))))))))))).))))).))))).
		***********************************************************************************************************************************************************************TTTTGGAATCAAGACTACAT********** S2-3-m0512-3p 5
		-----------------------------------------------------------------------------------------------------------------------------------------------------------------------TTTTGGAATCAAGACTACAT---------- t0301612 4
		-----------------------------------------------------------------------------------------------------------------------------------------------------------------------TTTTGGAATCAAGACTACATT--------- t4448964 1
novel_mir_4278	1	S3-2-m0997 Chr4:21279837:21280097:+ 261(nt) -124.30(kcal/mol)
		CTCGGATTATATTGAGGTTTTGTTTCCGCCTTTATTGAGAGCCAACATGCTGTGAGCAATTTGATTCACAGAGAGAGAACACCTTGAAGAATTGGGCTATACTTGGACGCCAATGGGCGAGACACTCATGTCCCCTTAGTAAGTGGCCTTGTGTCCACGTATGGCTCGATTCCTCAAGGTGCTCTCCTTATATTAGTGAAACT
		GCTCATGGCACATTGACTCTCGATAAAGACGAAAGACAAAATCTCAATACAACCCGAA S3-2-m0997 5
		.((((.((.((((((((((((((((.((.((((((((((((.(((..(((((((((((.(((.(((....(((.((((.((((((((.((((((((((((((.(((((((....((((..((((....))))..((.....))..)))).))))))).)))))))))))))).)))))))).))))))).....))).))).)
		))))))))))..))).)))))))))))).))..)))))))))))))))).)).)))).
		***********************************************************************************************************************************************************************************************************
		************************AAAGACGAAAGACAAAATCTCAAT********** S3-2-m0997-3p 5
		-----------------------------------------------------------------------------------------------------------------------------------------------------------------------------------------------------------
		------------------------AAAGACGAAAGACAAAATCTCAA----------- t4851527 1
		-----------------------------------------------------------------------------------------------------------------------------------------------------------------------------------------------------------
		------------------------AAAGACGAAAGACAAAATCTCAAT---------- t0311478 4
novel_mir_1974	2	S1-1-m0049 Chr10:12825808:12825951:+ 144(nt) -121.14(kcal/mol)
		CACCGAAGCTAAAGTTGGGCCCCTGTTGGTGCGGGAGCGTCGGGTAAAAAAAGTGTCCCCATTTCAGACATCAACTGTTTTATCCCGACACTTTTTTTACCCGACGCTCCCGCACCAACAGGGGCCCAACTTTAGCTTCGGTGC S1-1-m0049 9
		(((((((((((((((((((((((((((((((((((((((((((((((((((((((((........(((((.....)))))......))))))))))))))))))))))))))))))))))))))))))))))))))))))))).
		**********AAAGTTGGGCCCCTGTTGGTGCGG************************************************************************************************************** S1-1-m0049-5p 9
		----------AAAGTTGGGCCCCTGTTGGTGCGG-------------------------------------------------------------------------------------------------------------- t0207271 7
		------------AGTTGGGCCCCTGTTGGTGCGGGA------------------------------------------------------------------------------------------------------------ t1178183 2
		S1-1-m0169 Chr10:12825807:12825950:- 144(nt) -120.59(kcal/mol)
		CACCGAAGCTAAAGTTGGGCCCCTGTTGGTGCGGGAGCGTCGGGTAAAAAAAGTGTCGGGATAAAACAGTTGATGTCTGAAATGGGGACACTTTTTTTACCCGACGCTCCCGCACCAACAGGGGCCCAACTTTAGCTTCGGTGC S1-1-m0169 9
		(((((((((((((((((((((((((((((((((((((((((((((((((((((((((.........(((.......))).......))))))))))))))))))))))))))))))))))))))))))))))))))))))))).
		**********AAAGTTGGGCCCCTGTTGGTGCGG************************************************************************************************************** S1-1-m0169-5p 9
		----------AAAGTTGGGCCCCTGTTGGTGCGG-------------------------------------------------------------------------------------------------------------- t0207271 7
		------------AGTTGGGCCCCTGTTGGTGCGGGA------------------------------------------------------------------------------------------------------------ t1178183 2
novel_mir_2546	1	S1-1-m1493 Chr4:7483516:7483721:- 206(nt) -86.94(kcal/mol)
		TTAATAACCGAACCGATGGTTGAACATGTTAGACCACTAGTTCTCGATTCAACCAGTTCGATCGATTCGACTGTGGGACCAAGTAAAATTGGTTTTTTATTTTTTATTTTTTTAGATTTTTGTGAACTTTTAATTATTGTTGGTTTGACAATCGAATCGACCGAACTGGTGGTCTAACCTGTTTAACCATAGGTTCGATTATTAAA S1-1-m1493 7
		(((((((.((((((.(((((((((((.((((((((((((((((.(((..........))).(((((((((.(((.(((((((((((....(((((.......((((......)))).......))))).....))))..))))))).))).)))))))))..)))))))))))))))).))))))))))).)))))).))))))).
		**********AACCGATGGTTGAACATGTTAGAC**************************************************************************************************************************************************************************** S1-1-m1493-5p 6
		---------GAACCGATGGTTGAACATGTTAGA----------------------------------------------------------------------------------------------------------------------------------------------------------------------------- t3923458 1
		----------AACCGATGGTTGAACATGTTAGAC---------------------------------------------------------------------------------------------------------------------------------------------------------------------------- t0309136 5
		-----------------------------TAGACCACTAGTTCTCGATTCAAC--------------------------------------------------------------------------------------------------------------------------------------------------------- t4542720 1
novel_mir_5042	1	S3-2-m1567 Chr7:52254615:52254744:- 130(nt) -55.00(kcal/mol)
		CAAGGGACCCAACAATCACTAACTCTCTCCCTCAAAGGCTATTCTGGTATATGGATATGCAAATCCTTGTTAGTTGTTACTTGGAGTAGCCGTTGAGGTGAGAGCGTTATAGAATGTTGGCTCTCTGTCT S3-2-m1567 19
		..(((((.((((((.((..((((.(((((((((((.((((((((..(...(..(....((((....))))...)..)...)..)))))))).)))))).))))).))))..)).)))))).)))))....
		********************AACTCTCTCCCTCAAAGGCTA***************************************************************************************** S3-2-m1567-5p 11
		****************************************************************************************GCCGTTGAGGTGAGAGCGTTAT******************** S3-2-m1567-3p 8
		--------------------AACTCTCTCCCTCAAAGGCTA----------------------------------------------------------------------------------------- t0099149 11
		----------------------------------------------------------------------------------------GCCGTTGAGGTGAGAGCGTTAT-------------------- t0133973 8
novel_mir_4315	1	S2-3-m1350 Chr5:40512505:40512695:- 191(nt) -134.00(kcal/mol)
		TGCTTTCTTCAACTGTTCGTGATAAGATGTCGGTGGTTCAATCTTTATATCCCATGGTGCTAATGTATCTTCTAGAGGCCATATATCTGCTGGAATAATTCTATTTACCTGGCCTCCAGAAGATACATTAGCACCATGGGATATAAAGATTGAACCACCGACACCTTATCAAAAATAGTTGAAGAAAGCAT S2-3-m1350 14
		(((((((((((((((((..(((((((.((((((((((((((((((((((((((((((((((((((((((((((.(((((((..((.....((((.....))))..))..))))))).)))))))))))))))))))))))))))))))))))))))))))))).)))))))..))))))))))))))))).
		**********AACTGTTCGTGATAAGATGTCGGT************************************************************************************************************************************************************* S2-3-m1350-5p 13
		---------CAACTGTTCGTGATAAGATGTCGG-------------------------------------------------------------------------------------------------------------------------------------------------------------- t5868556 1
		----------AACTGTTCGTGATAAGATGTCGGT------------------------------------------------------------------------------------------------------------------------------------------------------------- t0100668 11
		-------------TGTTCGTGATAAGATGTCGGTGGT---------------------------------------------------------------------------------------------------------------------------------------------------------- t6375428 1
		----------------------------------------------------CATGGTGCTAATGTATCTTCT---------------------------------------------------------------------------------------------------------------------- t4176051 1
novel_mir_2733	1	S1-1-m0487 Chr11:45651432:45651646:- 215(nt) -65.70(kcal/mol)
		TAGGTAAAGAAAGAGAAATGATTGTATGAAACAGATATATTATTATTTTTTAATAATTTTATGTCACATCAATAATTTAATCCTGAATTTCAGGATTTTAATTTGGATTTAAATTTTTTTAAGATAAAAATGTTGATGTAGCATAAAGCTATTAGAAAAAGAGATATAGATGACGTGACGTCACTGTTTCATATAATCTTTTTTTTCAGAGAAAT S1-1-m0487 16
		........(((((((((..(((((((((((((((.((((((.((.((((((((((.(((((((..(((((((((....(((((((.....)))))))....((((..((((((....)))))).))))..)))))))))..))))))).)))))))))).))))))))..(((((...)))))))))))))))))))))))))))))........
		**********AAGAGAAATGATTGTATGAAACAG************************************************************************************************************************************************************************************* S1-1-m0487-5p 16
		----------AAGAGAAATGATTGTATGAAAC--------------------------------------------------------------------------------------------------------------------------------------------------------------------------------------- t3564103 1
		----------AAGAGAAATGATTGTATGAAACA-------------------------------------------------------------------------------------------------------------------------------------------------------------------------------------- t3969954 1
		----------AAGAGAAATGATTGTATGAAACAG------------------------------------------------------------------------------------------------------------------------------------------------------------------------------------- t0096341 13
		-------------AGAAATGATTGTATGAAAC--------------------------------------------------------------------------------------------------------------------------------------------------------------------------------------- t5550498 1
novel_mir_3049	1	S1-1-m2527 Chr8:55500852:55501015:- 164(nt) -61.43(kcal/mol)
		AATAACAAATTTAGCCTTTGATGTTTACATATTTTGTTAATTTGGCCTTAATTCTAAAAATTTAGCCTCAATATTTACACATTTGCACAAACATTGTGAGCTAAATTTATTAAATCAGGACCAAGTTAGCAAGATATGTAAACCTTGAGGGCTAAATTTATTAT S1-1-m2527 12
		.((((.((((((((((((..(.((((((((((((((((((((((((((.........((((((((((.((((.(((............))).)))).).)))))))))........))).))))))))))))))))))))))).)..)))))))))))).))))
		**********************************************************************************************************************************AAGATATGTAAACCTTGAGGGCTA********** S1-1-m2527-3p 11
		-----------------------------------------------------------------------------------------------------------------ATCAGGACCAAGTTAGCAAGATA---------------------------- t6189974 1
		----------------------------------------------------------------------------------------------------------------------------------AAGATATGTAAACCTTGAGGGCTA---------- t0135918 10
		-----------------------------------------------------------------------------------------------------------------------------------AGATATGTAAACCTTGAGGGCTA---------- t3943065 1
novel_mir_941	1	S1-1-m1522 Chr4:21970082:21970179:- 98(nt) -65.80(kcal/mol)
		TTTTTTTTATAAGCGCCTCTAAAGAACATGGTCTTTAGCGGCGTTTCTTTCTAAACGCCGCTAAAGACCATGTTCTTTAGCGGCGCTTAGATAAAAAC S1-1-m1522 6
		.(((((...((((((((.((((((((((((((((((((((((((((......)))))))))))))))))))))))))))).))))))))...))))).
		**********AAGCGCCTCTAAAGAACATGGTCT**************************************************************** S1-1-m1522-5p 6
		----------AAGCGCCTCTAAAGAACATGGT------------------------------------------------------------------ t6444637 1
		----------AAGCGCCTCTAAAGAACATGGTCT---------------------------------------------------------------- t0354412 5
novel_mir_4044	1	S4-m0510 Chr1:24920828:24921267:+ 440(nt) -251.10(kcal/mol)
		TGAAACAAAGACGCCACATTATCTTGTATCCCTTACCAATTATTTAATGCCATTTCAACATCTTTTTCTATGTCATTGACACATCATTTTGGTGATTTTTTTAACCTGAACCCTAAACTATGGATCCTGAACCTTGAACCCTAAACCATGGACCCTGGACCTAGGGACCCTGTACCTTGGACCCAAGGTTTAGGGTCGAGGT
		............(((((((((((((((((((((((((((((((((((((((((((((((((((((((((((((((((((((((((((((((((((((((..((((.((((.(((.((((.(((((((((((.((((((((.(..(((.(((((((..(((((...(((((((.((((((....)))))).))))))).....
		**********************************************************************************************************************************************************************************************************
		----------------------------------ACCAATTATTTAATGCCATTTCA-------------------------------------------------------------------------------------------------------------------------------------------------
		----------------------------------------------------------------------------------------------------------------------------------------------------------------------------------------------------------
		----------------------------------------------------------------------------------------------------------------------------------------------------------------------------------------------------------
		----------------------------------------------------------------------------------------------------------------------------------------------------------------------------------------------------------
		----------------------------------------------------------------------------------------------------------------------------------------------------------------------------------------------------------
		----------------------------------------------------------------------------------------------------------------------------------------------------------------------------------------------------------
		----------------------------------------------------------------------------------------------------------------------------------------------------------------------------------------------------------
		TGAGATTAGGGTTCAAAATCCAAAGTTTAGGATTTAACATCCAAGGTTCAAGGTTTGGGGTCCAAGGTCGAAGGTTTAAGATTCAGGGTCCAGAGTTCAAGGTCTAGAGTTCAAGGTCTAGGATCGATGTTTCAAGTTAAAAATTACCAAAATGATGTGTCAATGACATGGAAAAAGATGTTGAAATGGCATTAAATAATTGGTAAGGGATACAGGATGATGTGGCATTAAATAATTA S4-m0510 33
		((((....((((...((((((........))))))...))))....)))))))))..))))))).)))..).)))))))).))))))))))).))))..))).(((((.(....).))))).........)))).)))))))))))))))))))))))))))))))))))))))))))))))))))))))))))))))))))))))))))))))))))))))))))............
		************************************************************************************************************************************************************************************************************AAGGGATACAGGATGATGTGGCAT********** S4-m0510-3p 32
		---------------------------------------------------------------------------------------------------------------------------------------------------------------------------------------------------------------------------------------------- t1903063 1
		---------------------------------------------------------------------------------------------------------------------------------------------------------------------------------------------------------GGTAAGGGATACAGGATGATGTGG------------- t0834562 2
		------------------------------------------------------------------------------------------------------------------------------------------------------------------------------------------------------------AAGGGATACAGGATGATGTGGCA----------- t3310815 1
		------------------------------------------------------------------------------------------------------------------------------------------------------------------------------------------------------------AAGGGATACAGGATGATGTGGCAT---------- t0036350 25
		-------------------------------------------------------------------------------------------------------------------------------------------------------------------------------------------------------------AGGGATACAGGATGATGTGGCA----------- t3459197 1
		-------------------------------------------------------------------------------------------------------------------------------------------------------------------------------------------------------------AGGGATACAGGATGATGTGGCAT---------- t4759241 1
		--------------------------------------------------------------------------------------------------------------------------------------------------------------------------------------------------------------GGGATACAGGATGATGTGGCAT---------- t0709562 2
novel_mir_949	1	S2-3-m1269 Chr5:114105:114197:- 93(nt) -33.10(kcal/mol)
		CGTGACACTTCGAGATTATGTTAGATCATTACTTTAAAATTAAAAGATATATAAATTTTAAGGTGATGACCTGCTACAATTTTAGAGTGTCAT S2-3-m1269 7
		.(((((((((..(((((.((.(((.((((((((((((((((............)))))))))))))))).))).)).)))))..)))))))))
		***********************************************************AAGGTGATGACCTGCTACAATTTT********** S2-3-m1269-3p 7
		-----------------------------------------------------------AAGGTGATGACCTGCTACAATTTT---------- t0203454 6
		------------------------------------------------------------AGGTGATGACCTGCTACAATTTTA--------- t1690768 1
novel_mir_999	1	S3-2-m1838 Chr9:32842433:32842808:+ 376(nt) -111.94(kcal/mol)
		TGTGTTTTTTAGTTAAATTTGACCATTAACTTTTCAAAAAGAGTTAAATCATTTTTTTAAATGGAAATATTGACTAAAACATTAATTTTTAACGATGCTAACGTGGTAGTCCACGTGTACTTCATGCTGATATGACACTATTTGTCATGCAATGCTAACAAATAATTTAAAAATTGTAAATATATTCAATAAAATAAAAAATCCA
		..........((((((((((((((((((((((((.(((((((........((((((((((.(((((((((((((((((((((((((((((((((..(((.(((((..(((.(.((((.(((((((((((.(((((((.....)))))))............((((((....))))))............................
		*************************************************************************************************************************************************************************************************************
		-------------------------------------------------------------------------------------------------------------------------------------------------------------------------------------------------------------
		-------------------------------------------------------------------------------------------------------------------------------------------------------------------------------------------------------------
		-------------------------------------------------------------------------------------------------------------------------------------------------------------------------------------------------------------
		AAATCCAAAAAATTATAAAAAGTTCATAAAAATACACAAAAGTAGCATGAAGTCCATGAGAATTGTCATGTGAGCTACCATGTTAAAAATTTAATGTTTTAGTTAGTATTTCTATTAAAAAAATTTCAAATCTTTTTAAAGGTTGATGGTTAAATTTGACTCTTTTTAAAA S3-2-m1838 11
		..........................................))))))))))).)))).).)))..))))).))).....))))))))).))))))))))))))))))))))))))))))))))......)))))))))))))))))))))))))))))))..........
		******************************************************************************************************************************************AAGGTTGATGGTTAAATTTGACT********** S3-2-m1838-3p 11
		----------------------------------------------------------------------------------------------------------------------------------------TAAAGGTTGATGGTTAAATTTGAC----------- t6089536 1
		------------------------------------------------------------------------------------------------------------------------------------------AAGGTTGATGGTTAAATTTGACT---------- t0116992 9
		------------------------------------------------------------------------------------------------------------------------------------------AAGGTTGATGGTTAAATTTGACTC--------- t6416362 1
novel_mir_4008	1	S2-3-m0172 Chr10:46029835:46029946:- 112(nt) -55.36(kcal/mol)
		TTTTCTGGGCAATGAATCTAGGTTCTCTCTTGCTCCATTTTTTCATATTTTCCTTGTGAAAATATGTCTTCAAGAGCGTAAGGGAGAACCTAGATTCATTACCCAGCAAAAG S2-3-m0172 5
		(((((((((.(((((((((((((((((((((((((........(((((((((.....))))))))).......))))..))))))))))))))))))))).))))).)))).
		**********AATGAATCTAGGTTCTCTCTT********************************************************************************* S2-3-m0172-5p 5
		----------AATGAATCTAGGTTCTCTCTT--------------------------------------------------------------------------------- t0252578 5
novel_mir_4009	1	S2-3-m0173 Chr10:46049394:46049504:- 111(nt) -48.34(kcal/mol)
		TTTACTGGGCAATGAATCTAGTTTCTCTCTTGCTCCATTTTTTCATATTTTCCTTGTAAAAATATGTCTTCAAGAGAGTAAGGGAGAACCTAGATTCATTACCCAGCAAAA S2-3-m0173 81
		(((.(((((.(((((((((((.((((((((((((((.......((((((((.......)))))))).......).))))))))))))).))))))))))).))))).))).
		**********AATGAATCTAGTTTCTCTCTT******************************************************************************** S2-3-m0173-5p 80
		TTTACTGGGCAATGAATCTAG------------------------------------------------------------------------------------------ t2967441 1
		---------CAATGAATCTAGTTTCTC------------------------------------------------------------------------------------ t3366336 1
		---------CAATGAATCTAGTTTCTCTC---------------------------------------------------------------------------------- t4835020 1
		---------CAATGAATCTAGTTTCTCTCT--------------------------------------------------------------------------------- t0133665 9
		---------CAATGAATCTAGTTTCTCTCTT-------------------------------------------------------------------------------- t5480180 1
		----------AATGAATCTAGTTTCTCTCTT-------------------------------------------------------------------------------- t0014551 67
		-----------ATGAATCTAGTTTCTCTCTT-------------------------------------------------------------------------------- t3939428 1
novel_mir_4254	1	S2-3-m0925 Chr2:3143171:3143297:- 127(nt) -35.00(kcal/mol)
		AACTTGGATGTCCTACATGGCAATCCAAATTAAAATTATTTAATTAAAAACTATTTTCATCCCAACAACTGGATATTGAAATTGGCAGTTAAAACCAATTTGGACTGTCACGTAGGACTACCGTTAG S2-3-m0925 10
		.....((..(((((((.(((((.((((((((.......(((((((.....(((.(((((..(((.....)))....))))).))).)))))))...)))))))).))))).)))))))..)).....
		************************************************************************************************AATTTGGACTGTCACGTAGGA********** S2-3-m0925-3p 10
		------------------------------------------------------------------------------------------------AATTTGGACTGTCACGTAGGA---------- t0151512 8
		-------------------------------------------------------------------------------------------------ATTTGGACTGTCACGTAGGA---------- t3947008 1
		--------------------------------------------------------------------------------------------------TTTGGACTGTCACGTAGGA---------- t5068997 1
novel_mir_4999	1	S4-m0488 Chr1:5586676:5586780:+ 105(nt) -51.50(kcal/mol)
		AAAAGGAACACTTGTTACATCGTTAACCCACTTGTGGAAACTCTACAAGGCTATGGAGTTTTTTAGACTCCACAAGCGAGTTAAGGATGTGACAAGTGTCCTATA S4-m0488 8
		...((((.(((((((((((((.(((((.(.((((((((...((((.((((((....)))))).)))).)))))))).).))))).)))))))))))))))))...
		***********************************************************************ACAAGCGAGTTAAGGATGTGACAA********** S4-m0488-3p 8
		---------------------------------------------------------------------CCACAAGCGAGTTAAGGATGTGAC------------ t2433272 1
		-----------------------------------------------------------------------ACAAGCGAGTTAAGGATGTGACAA---------- t0164989 6
		--------------------------------------------------------------------------AGCGAGTTAAGGATGTGACAAGT-------- t3164964 1
novel_mir_2888	1	S1-1-m1408 Chr4:187909:188116:+ 208(nt) -122.70(kcal/mol)
		GGACCCTCAGACAGTGGAGGTATTGTGCCTGGGGTGTCTATGCTCGCTTTTAGCCCTGTGTTCTGTTTCCTTACTCGAAGGAGAGCCCAACGGGTTCACGAAGTTTGGGTAGCGTCTCGCCACCAAGGAAATGTGAGCATTTGGCCGTCCGTGGCTAAAACTGAGCATAGACACTCTGGGCACAATAGCTTTACTGTTTGAGGGTCCG S1-1-m1408 5
		(((((((((((((((((((.(((((((((..(((((((((((((((.((((((((..((((((((((((((...........((((((...))))))..........(((.(((...))).))).)))))))).))))))..((....))..)))))))).)))))))))))))))..))))))))).))))))))))))))))))).
		**********ACAGTGGAGGTATTGTGCCTG********************************************************************************************************************************************************************************* S1-1-m1408-5p 5
		----------ACAGTGGAGGTATTGTGCCTG--------------------------------------------------------------------------------------------------------------------------------------------------------------------------------- t0313594 5
novel_mir_5668	1	S4-m0002 Chr10:720430:720691:+ 262(nt) -92.39(kcal/mol)
		TGTCCACTAAGCAGTGGGTTGAACCCCAACAATGTCAAGGTATTGTCCTGTGTACAGTCATGGAGGGAGAGCACCTCGGTGTAGATACGACTTGCAATGCTCAGAGGAGAGATGTTGGTATAGCGCATAACAATAATTATGGAAATCACCTACGTTTGGGGGACTCGATCCATCAACCTAAAGCTT
		ATAATCCACATACTTGCAAGTACGGTACCACTTGAGCTACCTTGACATTGTTGAGGGTCTAATCGGCTGCTTGACG S4-m0002 174 .(((....(((((((.(((((.((((((((((((((((((((...((..((((((...(((.((((.......)))).)))......
		((((((((((.(((...(((..((((((.(((((..(.(((((......))))))..)).))).))))))...(((.....))).....)))..)))...............)))))))).))))).)))..))..)))))))))))))))).)))).))))).)))))))))).
		******************************************************************************************************************************************************************************************
		********************************************ACATTGTTGAGGGTCTAATCGG********** S4-m0002-3p 174
		------------------------------------------------------------------------------------------------------------------------------------------------------------------------------------------
		-----------------------------------------TTGACATTGTTGAGGGTCTAAT------------- t0391609 3
		------------------------------------------------------------------------------------------------------------------------------------------------------------------------------------------
		------------------------------------------TGACATTGTTGAGGGTCTAATCGG---------- t0541975 2
		------------------------------------------------------------------------------------------------------------------------------------------------------------------------------------------
		--------------------------------------------ACATTGTTGAGGGTCTAATCGG---------- t0007150 167
		------------------------------------------------------------------------------------------------------------------------------------------------------------------------------------------
		----------------------------------------------ATTGTTGAGGGTCTAATCGGCT-------- t0612471 2
novel_mir_2715	1	S1-1-m0406 Chr11:15599913:15600030:- 118(nt) -73.70(kcal/mol)
		CCATTTTGGGCCCGACCGGTCCAGACATTTCGCGTCACCCACGTCTTGACATTTCGTGTTGGGCACACCCGCACGACGTGGGCAACGCAAAATGTCCGGACTGGTCGGACCCAAAATG S1-1-m0406 8
		.(((((((((.(((((((((((.(((((((.((((..((((((((..........((((.(((....)))))))))))))))..)))).))))))).))))))))))).)))))))))
		************************************************************************************ACGCAAAATGTCCGGACTGGTCGG********** S1-1-m0406-3p 8
		------------------------------------------------------------------------------------ACGCAAAATGTCCGGACTGGTCGG---------- t0187764 8
novel_mir_4154	1	S2-3-m0183 Chr10:48145382:48145531:- 150(nt) -77.70(kcal/mol)
		GTCTCCTGAATTTGTCGAGAGCCCAAGCTGGTTTACAGAGTCACTTTACAGAGAGCCTAAGGCACTCTGGCTCTATGAACCCGTCACCATATCAGGCTTTTGGTAGAGTTATTTTGTGAACTAGCTCAGGCTCTCGGCAGGGTTGGGAGA S2-3-m0183 5
		.(((((..(.(((((((((((((..((((((((((((((((.(((((((.((((((((..(((......))).((((..........))))..)))))))).))))))).))))))))))))))))..))))))))))))).)..)))))
		***********************************************************************************************************************ACTAGCTCAGGCTCTCGGCAG********** S2-3-m0183-3p 5
		-----------------------------------------------------------------------------------------------------------------------ACTAGCTCAGGCTCTCGGCAG---------- t0265089 5
novel_mir_2507	1	S1-1-m0844 Chr13:36833108:36833307:- 200(nt) -99.50(kcal/mol)
		TAAACACAAAATTCTCTCAATGTATTATGAGTTCTAATCTAATTGGTGTATTTTCTAAGGTTATAAAAGAGCCTATTTATAGGCTAAATTCATATGTCAAATAATAATAAAATTTTAGCCTCTAAATAGGCTCTTTTACAACATTAGAAAATACACTCATTAGATTAGAACTCATAACACATTTAGATAATTTTGTGTTT S1-1-m0844 10
		.((((((((((((.(((.(((((.(((((((((((((((((((.((((((((((((((.(((.((((((((((((((((.((((((((....(((...........)))....)))))))).)))))))))))))))).))).)))))))))))))).))))))))))))))))))).))))).))).))))))))))))
		**********************************************************************************************************************************************************************AGAACTCATAACACATTTAGATAA********** S1-1-m0844-3p 9
		--------------------------------------------------------------------------------------------------------------------------------------------------------ACACTCATTAGATTAGAACTCATA------------------------ t4220940 1
		---------------------------------------------------------------------------------------------------------------------------------------------------------------------TAGAACTCATAACACATTTAGATA----------- t2749974 1
		----------------------------------------------------------------------------------------------------------------------------------------------------------------------AGAACTCATAACACATTTAGAT------------ t3881643 1
		----------------------------------------------------------------------------------------------------------------------------------------------------------------------AGAACTCATAACACATTTAGATAA---------- t0198164 7
novel_mir_2523	1	S1-1-m1072 Chr1:33043315:33043652:- 338(nt) -137.10(kcal/mol)
		CTCCTGTACTAGAAGTCGAATTGCATTTTGCCCCCTTTACTCAAAAATTGAGCAAATTAGTCCTTGTATGTTAGATCAAGGAGGAAATCGGCCCTTTGGTTAAAAATTCTATCCATTTCTACTATTAAAAAATAGTCCCTATACATCAGCATGAGGTATACGTGGCATACCACGTGGCACTGTCTGGTTATTGCGTTAGCCACAC
		.(((((((((((((((((((((((((((((((...((((.((((((((.((..((((((((((((((((((((((((((.(((.((((..(.(((((.((((((((((.((((((.((.((((.((((((((((((.((.((((.((.....)).))))((((((....)))))))).))))).((((((......))))))...
		**********AGAAGTCGAATTGCATTTTG*******************************************************************************************************************************************************************************
		----------AGAAGTCGAATTGCATTTTG-------------------------------------------------------------------------------------------------------------------------------------------------------------------------------
		-------------------------------------------------------------------------------------------------------------------------------------------------TCAGCATGAGGTATACGTGGCATA------------------------------------
		CTGTTTTTAACAGTATAACTGGATGAAATTTTTAATAGAAAGGACAAATTTGCTCGTTGATTTGATGTACAGGGATTAATTTATCCATTTCTTGAATAGAGGCAAAATGTAATTTGATTTCTAGTACAAGGGC S1-1-m1072 7
		...))))))).)))).)).)))))).))))))))))..))))).)..)))).))).)))))))))))))))))))))))))).)).)))).)))).))))))))))))))))))))))))))))))).)))).
		************************************************************************************************************************************* S1-1-m1072-5p 6
		------------------------------------------------------------------------------------------------------------------------------------- t0241969 6
		------------------------------------------------------------------------------------------------------------------------------------- t3301520 1
novel_mir_4067	1	S3-2-m1015 Chr4:493879:494069:- 191(nt) -73.20(kcal/mol)
		TATTAGATTAAGAGAGCAAACTGGTCATTTCTGTCAAAAATTTCTTTCACTTCTATTATAAAAAACTGGTTTGGTTGACGGAATAGTCATATACCACGTGTACCTCATGTTAATGTACAAAGACTATTTTTTAACAATAGAAATTGATGAAATTTTTAATAGAATGACCGGTTTGCTCTTTTGATCTAACG S3-2-m1015 9
		..(((((((((((((((((((((((((((.((((.(((((((((..(((.(((((((.(((((((.(((((((((((((......))))...))))..(((((...........)))))..))))))))))))..)))))))..))).))))))))).)))))))))))))))))))))))))))))))..
		****************************************************************************************************************************************************************AGAATGACCGGTTTGCTCTTT********** S3-2-m1015-3p 9
		----------------------------------------------------------------------------------------------------------------------------------------------------------------AGAATGACCGGTTTGCTCTTT---------- t0122577 9
novel_mir_5000	1	S3-2-m0639 Chr1:28822110:28822288:+ 179(nt) -43.40(kcal/mol)
		TATGCTAGACCAAAGAGTAAATCATTTATTTCTATTAAAAATTTCATCTATTTATACTATTAAAACTTGGCATGGTTGACAAAATATGTACCTCTTGTTGACTTATAAAAATCAGTTTTTAACAATAGAAATGAATATATTTTATAATAGAATGACTGGTTTACTCTTTGATCTAACAT S3-2-m0639 5
		.(((.((((.((((((((((((((.(((((.(((((((((((((((((((((..............(..(((.(((..(((.....))))))...)))..)....((((((....))))))..))))))..))))...))))).))))))))))).)))))))))))))).)))).)))
		****************************************************************************************************************************************************AGAATGACTGGTTTACTCTTT********** S3-2-m0639-3p 5
		----------------------------------------------------------------------------------------------------------------------------------------------------AGAATGACTGGTTTACTCTTT---------- t0279264 4
		----------------------------------------------------------------------------------------------------------------------------------------------------AGAATGACTGGTTTACTCTTTG--------- t5692217 1
novel_mir_5045	1	S3-2-m1610 Chr8:22304466:22304691:+ 226(nt) -92.30(kcal/mol)
		TGACTTTCTATCAGGAAAAGTATTTGAAGTGTCATTTGTTGAGCAGTCAAATGGATATTCGAATAAAGGTGGTGTGTCTGGGGTGATTATGTTCGGTTTTATCTTTGGGTTGTCTCTCTACTCTAAAGAGAGATCAAAGGGGTTAAAACCGAGTATAATACCTTTGTCTGAGAGTTCGGTCGATTGCTCGATAGACGACACTTCAAAGATTTCTCCCAAGAGAGTT S3-2-m1610 5
		.((((((((....(((.((((.(((((((((((.((((((((((((((...(((((.((((.(((((((((....(((......)))((((((((((((((.((((...((((((((((.......))))))).))).)))).)))))))))))))).))))))))).)))).)))))...)))))))))))))).))))))))))).)))).)))..))))))))
		************************************************************************************************************************************************************************************************AGACGACACTTCAAAGATTTCTCC********** S3-2-m1610-3p 5
		------------------------------------------------------------------------------------------------------------------------------------------------------------------------------------------------AGACGACACTTCAAAGATTTCTCC---------- t0252042 5
novel_mir_5047	1	S3-2-m1679 Chr8:68144636:68144833:+ 198(nt) -114.90(kcal/mol)
		TACTAGGGACAGAGAATGTCAGTACTAGAGGCAGCAAAATCAAGAAAAAATAGTGAGGCCCTATCATGAGCTGTAATAGCATCTGTAAAAACATGTATAAATACCCGAACACTTCTATCAATTGCAGCTCATGATAGGGCCCCACTATTTTGTATTGATTCCATTGCCTCTAGTACTAACATTCTCTGTCCCTAGTAC S3-2-m1679 6
		(((((((((((((((((((.((((((((((((((...((((((...(((((((((.(((((((((((((((((((((.((((.(......).))))..........((.....)).....))))))))))))))))))))).)))))))))...))))))...)))))))))))))).))))))))))))))))))).
		**********AGAGAATGTCAGTACTAGAGGCAG******************************************************************************************************************************************************************** S3-2-m1679-5p 6
		----------AGAGAATGTCAGTACTAGA------------------------------------------------------------------------------------------------------------------------------------------------------------------------- t6323658 1
		----------AGAGAATGTCAGTACTAGAGGCAG-------------------------------------------------------------------------------------------------------------------------------------------------------------------- t0277107 5
novel_mir_3635	1	S3-2-m1908 Chr9:31924805:31925069:- 265(nt) -127.60(kcal/mol)
		TGTTTTTAAGAGAGACAAAAGAAACACGTTCTACAAGGAACGTTTTCATCGATGTGGTATTGAAAACATGTCCTGTAAGACGTGTTTTCACTTTGTTAAAATTATTTTCATTCTGTCATAAGTTTTAGTATCGATGATTATACAGTCTATATGGGAATTTTTTTTTAACAAAGTGAAAATGAGTCTTACAAGGCATGTTTTCACTGCCATATTAGTGAAAACGTGCCTTGTAGGACGCGTTTTTTGTTTCTCTCTCTAAAAATAA S3-2-m1908 6
		(((((((((((((((...(((((((.((((((((((((.((((((((((..((((((((.((((((((((((.((((((((..((((((((((((((((((..(((..(((.((((.((((...((......))...)))))))).....)))..)))....))))))))))))))))))..)))))))).)))))))))))).))))))))..)))))))))).)))))))))))).)))))))...))))))).)))))))).
		**********AGAGACAAAAGAAACACGTTCTAC*************************************************************************************************************************************************************************************************************************************** S3-2-m1908-5p 6
		----------AGAGACAAAAGAAACACGTTCTAC-----------------------------------------------------------------------------------------------------------------------------------------------------------------------------------------------------------------------------
novel_mir_5004	1	S3-2-m0704 Chr1:28490861:28491148:- 288(nt) -121.62(kcal/mol)
		TTTCATCAGAAGAGGATGCTTTATAAAACTCATACACAAGCACGAGGAAGAAAAATGCAGTGGCATTTCAATATAATCAAGTAATTCATTTTACCCATCTCCACCAAAGACGGTGACCCCGTTACTATAACCTTCAATAGAATTAGGGTGTAACAAGTTTTAGTAACAAGGTTATTGCCTTTAGTTGAGATCGATAAAACGAATT
		((((.(((((.(((.(((((((((((((.((((((((.((..((((((((((((.(((((.((..(((((.((((((((((((((((.(((((.(.(((((.((.((((.((((((((..(((((((..(((((..........)))))...........)))))))..)))))))).)))).)).))))).).))))).)))))
		**********AGAGGATGCTTTATAAAACTCATA***************************************************************************************************************************************************************************
		----------AGAGGATGCTTTATAAAACTCA-----------------------------------------------------------------------------------------------------------------------------------------------------------------------------
		----------AGAGGATGCTTTATAAAACTCATA---------------------------------------------------------------------------------------------------------------------------------------------------------------------------
		-------------------------------------------------------------------------------------------------------------------------------------------------------------------------------------------------------------
		ACTTGATTATACTGGAAGACCCCTGTGATTTTTTTCCTTGAACTCGTGTATGATTTTTATAAAGCATGCTCATCTGACGAGGA S3-2-m0704 8
		))))))))))).)))))..)).))))).))))))))))))..)).)))))))).))))))))))))).))).))))).)))).
		*********************************************************************************** S3-2-m0704-5p 7
		----------------------------------------------------------------------------------- t2743129 1
		----------------------------------------------------------------------------------- t0202465 6
		------TTATACTGGAAGACCCCTGTGATT----------------------------------------------------- t2333760 1
novel_mir_1205	1	S2-3-m0975 Chr2:31303399:31303655:- 257(nt) -123.70(kcal/mol)
		ACCTTTTTTTTTTCCATTCTCTTCTATTTCCCCCTTTGTTTTCCTCCTTTCTTCATTTCTTTTAATGTAAATTTTCTATGTTTCCTATTTGTTAAAACTAGTCCACGAGCTCGCCTCACTCAAAAAAATTAAATTGTTCAAAAACATAAAAGTATAGGGACTAGTTTTAACAAATGAAAAACATAGAAAAACTACGTTAAAAGAA
		ATGGGGAACGGAGGAAAACAGAGGGAGAAGCAGAAGAGAATAAAAAAAAAGG S2-3-m0975 9
		.(((((((((((...((((((((((.((((.((((((((((((((((.(((((((((((((((((((((..((((((((((((..(((((((((((((((((((..(((.....))).................((((....))))...........)))))))))))))))))))..))))))))))))..)))))))))))))
		)))))))).)))))))))))))))).)))).)))))))))))))))))))))
		*************************************************************************************************************************************************************************************************************
		*******************AGAGGGAGAAGCAGAAGAGAATA********** S2-3-m0975-3p 8
		---------------------------------------------------------------------------------------------------------------------------------------------------------ATAGGGACTAGTTTTAACAAATGA----------------------------
		---------------------------------------------------- t4237049 1
		-------------------------------------------------------------------------------------------------------------------------------------------------------------------------------------------------------------
		-------------------AGAGGGAGAAGCAGAAGAGAATA---------- t0167226 7
		-------------------------------------------------------------------------------------------------------------------------------------------------------------------------------------------------------------
		-------------------AGAGGGAGAAGCAGAAGAGAATAA--------- t5939659 1
novel_mir_841	1	S4-m1497 Chr9:34972710:34973180:+ 471(nt) -176.87(kcal/mol)
		GTTGAGGAGTAGAGGTGCTCATGGGCTGGGTCGGGCCAGGCCCCAAAAAATTCAGCTCGAGTCCTAGGCCAGAGCTCAACTCGACTCAAAATATGGGCTTGAAATTTTGTCCAGGCCCGGCCCAAGAAAAAAATCTTAAGCCCGAGCCCGGCCCGACCCATTTTTTAAATAAAACACCAAAAATTTATTTTAAAAATAAAAAAAT
		AAAAAAATATTTTAAAAATAATAAAAATATATATATTTATTATTTATTCGGGCCGGGCAGAGCAGGGCCCGGGCCAAAAAAGTAGTGCCCGAGGCCCGACCCATTTTTTAAACAGGCCTCGTTTTTTTTGCCCAAGCTCATATTTCGAGCCTATATTTTTATCCGAACCCTCTCATATTTCGGACTGGCCGTCGGACCAGGCCGG
		GTCGGGCCGCCCGACCCATGATCACCTCTATTGAGGAGTCAATTAATGAATATATCCCAAA S4-m1497 8
		.......((((((((((.(((((((.((((.(((.((.(((((...........((..(.((((..((((((...............((((((((((((((((((..((..(.((((((((((.(((......)))...((.(..(((((((((((...((((((.(((((((..........))))))).))))))...
		((((((......))))))..((((((((((.((....)).))))))))))..))))))))))).).)).))).)))))))......((((.(..(((((((..................)))))))..)...))))....)..)).))))))))))))))))))..((((((...........))))))))))))...)))))..
		)).))))))).))))))).))))))).))))))))))..(((.(((.....))).....)))....
		**********AGAGGTGCTCATGGGCTGGGTCGG***************************************************************************************************************************************************************************
		*************************************************************************************************************************************************************************************************************
		************************************************************* S4-m1497-5p 8
		----------AGAGGTGCTCATGGGCTGGGTCGG---------------------------------------------------------------------------------------------------------------------------------------------------------------------------
		-------------------------------------------------------------------------------------------------------------------------------------------------------------------------------------------------------------
		------------------------------------------------------------- t0113096 8
novel_mir_70	1	S2-3-m1353 Chr5:41405574:41405716:- 143(nt) -50.20(kcal/mol)
		TTAAATTATCGTTTTATTACGAAGTGGTCATTCAACTATTAAGCTGCGTTAGCTCCCTAACGGCAGTCTTACGTAGTAGTCCAAATAGGTTTTAACGGAATTTAACAGTAGAGTGACTACTTCGTAACAAAACAATAATATAC S2-3-m1353 30
		....(((((.(((((.(((((((((((((((((.((((((((((((((((((....))))).)))).)))).)))))........(((((((.....)))))))......))))))))))))))))).))))).)))))....
		*************************************************************************************************************AGAGTGACTACTTCGTAACAAAAC********** S2-3-m1353-3p 29
		--------------------------------------------------------------------------------------------TAACGGAATTTAACAGTAGAGTG---------------------------- t3571354 1
		----------------------------------------------------------------------------------------------------------AGTAGAGTGACTACTTCGTAACA-------------- t3360851 1
		-------------------------------------------------------------------------------------------------------------AGAGTGACTACTTCGTAACA-------------- t5407195 1
		-------------------------------------------------------------------------------------------------------------AGAGTGACTACTTCGTAACAA------------- t3392720 1
		-------------------------------------------------------------------------------------------------------------AGAGTGACTACTTCGTAACAAAA----------- t6972096 1
		-------------------------------------------------------------------------------------------------------------AGAGTGACTACTTCGTAACAAAAC---------- t0043693 23
		-------------------------------------------------------------------------------------------------------------AGAGTGACTACTTCGTAACAAAACA--------- t6704477 1
		---------------------------------------------------------------------------------------------------------------AGTGACTACTTCGTAACAAAAC---------- t6791609 1
novel_mir_1773	1	S1-1-m1446 Chr4:19099967:19100140:+ 174(nt) -36.20(kcal/mol)
		TGCTTTTTTTAGATGATGAGAAAGGAAAGTCAAGATGAATGAACAAGTTTGATTTTTATTTGATTGGTTTGTTATGTTCATGTTAGTCTGGTAAAAAGTCTTAAACTAGGTCTGAGGATTTAATCTGTGCTTCTTCTTTGTTGGAATTTTCTTTTTTTTTATTTGGAAATTATT S1-1-m1446 20
		.....(((((((((((.(((((((((((((...((..((.(((.((((..(((((((((..((((((..((.......))..))))))..)).)))))))......((((((....))))))......)))).)))))..))...)))))))))))))))))))))))).....
		**********AGATGATGAGAAAGGAAAGTCAAG******************************************************************************************************************************************** S1-1-m1446-5p 20
		---------TAGATGATGAGAAAGGAAAGTCA---------------------------------------------------------------------------------------------------------------------------------------------- t2613219 1
		---------TAGATGATGAGAAAGGAAAGTCAA--------------------------------------------------------------------------------------------------------------------------------------------- t2833118 1
		----------AGATGATGAGAAAGGAAAG------------------------------------------------------------------------------------------------------------------------------------------------- t6807048 1
		----------AGATGATGAGAAAGGAAAGTCA---------------------------------------------------------------------------------------------------------------------------------------------- t0895206 2
		----------AGATGATGAGAAAGGAAAGTCAAG-------------------------------------------------------------------------------------------------------------------------------------------- t0081358 15
novel_mir_4978	1	S3-2-m0204 Chr11:27934846:27934938:+ 93(nt) -80.70(kcal/mol)
		TCAGGATATCGCGTCCATGTCAGCGCGACCTGCTGACGTGGCGTGATTTCCTTCCACGTCAGCAGGTCGCGCTGACGTGGACACGATGTCCTG S3-2-m0204 17
		.((((((((((.(((((((((((((((((((((((((((((...(....)...))))))))))))))))))))))))))))).))))))))))
		************************************************************AGCAGGTCGCGCTGACGTGGACA********** S3-2-m0204-3p 16
		--------------------------------------------------CTTCCACGTCAGCAGGTCGCGCT-------------------- t3201402 1
		------------------------------------------------------------AGCAGGTCGCGCTGACGTGGACA---------- t0066451 16
novel_mir_2592	1	S1-1-m2253 Chr8:24999235:24999358:+ 124(nt) -31.25(kcal/mol)
		CAATAGGAGAATGACAAATCATATTTTTCTTTCTGATCTTCAGCTTTTTCCTCTTCAAAAATTTTAAATTCAACAAAAATTTTAAAAATCAGGAAAAAAAATCTGATTTGTCATTATTCTATTA S1-1-m2253 11
		.(((((((.((((((((((((.((((((.((((((((........................(((((((............))))))))))))))).)))))).)))))))))))).))))))).
		******************************************************************************************AGGAAAAAAAATCTGATTTGTCAT********** S1-1-m2253-3p 10
		CAATAGGAGAATGACAAATCATA----------------------------------------------------------------------------------------------------- t3589453 1
		------------------------------------------------------------------------------------------AGGAAAAAAAATCTGATTTGTCA----------- t2808675 1
		------------------------------------------------------------------------------------------AGGAAAAAAAATCTGATTTGTCAT---------- t0175401 8
		------------------------------------------------------------------------------------------AGGAAAAAAAATCTGATTTGTCATT--------- t2203636 1
novel_mir_1200	2	S1-1-m1214 Chr2:12432829:12432948:- 120(nt) -40.10(kcal/mol)
		TAATAGGAAAATGACAAATCTGATTTTTCCTCCCGATTTTTAGTATTTCTAATTGAATTTGAAAAAATAGGAAAAAGTTGAAAATCAGGAGAAAAAAATCTGATTTGTCATTCTTCTATT S1-1-m1214 12
		.(((((((.(((((((((((.(((((((.((((.(((((((((..(((((.(((...........))).)))))...))))))))).))))..))))))).))))))))))).)))))))
		**************************************************************************************AGGAGAAAAAAATCTGATTTGTCA********** S1-1-m1214-3p 11
		--------------------------------------------------------------------------------------AGGAGAAAAAAATCTGATTTGTCA---------- t0119526 11
		-----------------------------------------------------------------------------------------------AAATCTGATTTGTCATTCTTCTA-- t6562287 1
		S1-1-m1644 Chr5:9018592:9018715:- 124(nt) -39.80(kcal/mol)
		AATAAGAGAATGATAAATCAGATTTTTCTTCTTGATTTTCAGCCTTTTCCTCCAGAAAAAATTTAAATCAAATTAAAAGCACAAAAAATCAGGAGAAAAAAATCTGATTTGTCATTCTCCCATT S1-1-m1644 12
		.....((((((((((((((((((((((.(((((((((((..((.(((((.....)))))..(((((......))))).))....)))))))))))..)))))))))))))))))))))).....
		******************************************************************************************AGGAGAAAAAAATCTGATTTGTCA********** S1-1-m1644-3p 11
		------------------------------------------------------------------------------------------AGGAGAAAAAAATCTGATTTGTCA---------- t0119526 11
		------------------------------------------------------------------------------------------------AAAAAATCTGATTTGTCATTCTCC---- t4426450 1
novel_mir_1003	1	S2-3-m1909 Chr8:16127376:16127504:- 129(nt) -50.50(kcal/mol)
		TCCAATGTAAGAATGACAAATCAGATTTTTCTTTTGATTTTTAGCTTTTTTTCTCTTGAAAAAAAATTCAAATCCAACTAAAATTGTAGAAAATCAGGAGGAAATCTGATTTGTCATTCTCACATTGAA S2-3-m1909 5
		..((((((.((((((((((((((((((((.((((((((((((.((..((((....(((((......)))))........))))..)).)))))))))))))))))))))))))))))))).))))))..
		***********************************************************************************************AGGAGGAAATCTGATTTGTCATTC********** S2-3-m1909-3p 5
		-----------------------------------------------------------------------------------------------AGGAGGAAATCTGATTTGTCATTC---------- t0284728 5
novel_mir_5716	1	S4-m1233 Chr7:47898927:47899049:- 123(nt) -45.60(kcal/mol)
		TTTTCTAATAGGACAAATCAGATTTTTCCTCTTGATTTCAGCATTTTCCTCCTGGCAAAATTTAAATCCAACTGAAAATGCTAAAATTCAGGAGGAATAAGTCTGATTTGTCATTCTCTTATT S4-m1233 8
		...........(((((((((((((((((((((((((((.(((((((((....(((............)))...))))))))).))).)))))))))).))))))))))))))...........
		*****************************************************************************************AGGAGGAATAAGTCTGATTTGTCA********** S4-m1233-3p 8
		-----------------------------------------------------------------------------------------AGGAGGAATAAGTCTGATTTGTC----------- t4787902 1
		-----------------------------------------------------------------------------------------AGGAGGAATAAGTCTGATTTGTCA---------- t0123490 7
novel_mir_4419	1	S2-3-m2084 Chr9:758794:759097:- 304(nt) -79.40(kcal/mol)
		ACTCTGTATTAGGAGTTAGATTGTATTTTATCCCATTTACACAAAAAAATAGGCAAATTGATTTTTCTACGTTAGATAAAAAAGTAAATTGATCTTTCAATTAAAAATTTCATACATTTTTGCTATTAAAAATTGGTTTTTGTACCTTAAAATGAGACACATTGCGTGTAACTATCTAGTTATTTTATCTATTATGCCAATTTTT
		AATAGAAATGATCAATTTGTTTTGAGATCTAACGAAAAAGATAAATTTATTTATTTTTTATAAACGAAAAAAAATACAATTTAACTTTTAGTATAAAGG S2-3-m2084 9 .((.(((((((((((((((((((((((((....(.((((....((((((((((.(((((.((((((...((((((((...
		((((((((((((((.......(((((((.......)))))))(((((((((((((((....(((...((((((((.((((.....))))..........))))))))..)))...)))))))))))))))....))))))))))))))...))))))))..)))))).))))).)))))))))).)))).)....))))))))))
		))))))))))))))).)).
		**********AGGAGTTAGATTGTATTTTAT******************************************************************************************************************************************************************************
		*************************************************************************************************** S2-3-m2084-5p 8
		-------ATTAGGAGTTAGATTGTAT-----------------------------------------------------------------------------------------------------------------------------------------------------------------------------------
		--------------------------------------------------------------------------------------------------- t6414101 1
		----------AGGAGTTAGATTGTATTTTA-------------------------------------------------------------------------------------------------------------------------------------------------------------------------------
		--------------------------------------------------------------------------------------------------- t7085050 1
		----------AGGAGTTAGATTGTATTTTAT------------------------------------------------------------------------------------------------------------------------------------------------------------------------------
		--------------------------------------------------------------------------------------------------- t0199106 6
		------------------------------------------------------------------------------------------------------------------------------------------TTTGTACCTTAAAATGAGACACA--------------------------------------------
		--------------------------------------------------------------------------------------------------- t5958587 1
novel_mir_133	1	S1-1-m2531 Chr8:56651925:56652049:- 125(nt) -38.80(kcal/mol)
		CAATAGTTTTATGCCATATTAGCATTTTCATCTTGAATTTCAGCATTTTCATCCTGAAAAAAATTAAATCCAAATTAAAATCCTTAAATTCAGGATAAAATTACTGATGTGGCATAAAATTATTA S1-1-m2531 47
		.(((((((((((((((((((((...(((.(((((((((((.((..(((((.....)))))...((((.......))))....)).))))))))))).)))...))))))))))))))))))))).
		*******************************************************************************************AGGATAAAATTACTGATGTGGCAT********** S1-1-m2531-3p 46
		------------------------------------------------------------------------------------------CAGGATAAAATTACTGATGTGGCA----------- t2952053 1
		-------------------------------------------------------------------------------------------AGGATAAAATTACTGATGTGGCAT---------- t0023423 44
		--------------------------------------------------------------------------------------------GGATAAAATTACTGATGTGGCAT---------- t5329511 1
		------------------------------------------------------------------------------------------------------ACTGATGTGGCATAAAATTATTA t4853739 1
novel_mir_4986	1	S3-2-m0355 Chr12:10501225:10501329:+ 105(nt) -46.00(kcal/mol)
		CCAATGGTTTAATGTTACTTCAGTAATTTCATCCTGAATTTTAGGATTTTTATTTAGATTTGATTTTTTTCAGGATGAAAATATTGATGTAGCATTAAACTATTG S3-2-m0355 17
		.(((((((((((((((((.((((((.((((((((((((.....((((((......)))))).......)))))))))))).)))))).)))))))))))))))))
		***********************************************************************AGGATGAAAATATTGATGTAGCAT********** S3-2-m0355-3p 16
		-----------------------------------------------------------------------AGGATGAAAATATTGATGTAGCAT---------- t0071625 15
		-----------------------------------------------------------------------AGGATGAAAATATTGATGTAGCATT--------- t2658722 1
		------------------------------------------------------------------------------AAATATTGATGTAGCATTAAACT---- t5280499 1
novel_mir_4072	2	S2-3-m1217 Chr5:13193531:13193670:+ 140(nt) -85.80(kcal/mol)
		TGCACCAAGCAGGATGCACTGTCAGCAAAAGTATTGAAAGCGTGTCTAGGTGGAAGCACCTTCAGTTGACATGGCACTGAAAACGCTTCCAGACGGATGCGCTTTTAGTACTTTTGCTGATGTGCGTCCTGTTTGGAGTG S2-3-m1217 7
		.((.(((((((((((((((.(((((((((((((((((((((((((((...(((((((...((((((.(......)))))))...)))))))...)))))))))))))))))))))))))))))))))))))))))).)).
		**********AGGATGCACTGTCAGCAAAAGTAT********************************************************************************************************** S2-3-m1217-5p 7
		-------AGCAGGATGCACTGTCAGCAA---------------------------------------------------------------------------------------------------------------- t4492010 1
		-------AGCAGGATGCACTGTCAGCAAAAG------------------------------------------------------------------------------------------------------------- t2385326 1
		----------AGGATGCACTGTCAGCAAAAGTAT---------------------------------------------------------------------------------------------------------- t0261688 5
		S2-3-m1658 Chr7:11581268:11581366:- 99(nt) -58.10(kcal/mol)
		GGCTCCAAGCAGGATGCACTGTCAGCAAAAGTATTGAAAAAGCTCCTAGCTGGATGCCCTTTTCAGTAGTGTTGGTGACAGTGCATCCTACTTGGGGTA S2-3-m1658 7
		.((((((((.((((((((((((((.(((.(.(((((((((.(((((.....))).))..))))))))).).))).)))))))))))))).)))))))).
		**********AGGATGCACTGTCAGCAAAAGTAT***************************************************************** S2-3-m1658-5p 6
		*******************************************************************AGTGTTGGTGACAGTGCATCCTAC******** S2-3-m1658-3p 1
		-------AGCAGGATGCACTGTCAGCAAAAG-------------------------------------------------------------------- t2385326 1
		----------AGGATGCACTGTCAGCAAAAGTAT----------------------------------------------------------------- t0261688 5
		------------------------------------------------------------------TAGTGTTGGTGACAGTGCA-------------- t5914870 1
novel_mir_4000	1	S2-3-m0074 Chr10:41520875:41521013:+ 139(nt) -40.90(kcal/mol)
		TGACATGATCAGGATGTAAAAGAATAGGTGAAAGGATTAAGTATATCAGATAAAATACATCTATTACAAGGAACAAAATTAATCTATATCTGATAATCTTTAATTCTTTAACCTATCCTTCTACATCCTCATAATGTAT S2-3-m0074 7
		..((((.((.((((((((.(((.((((((.(((((((((((..(((((((((.((((....))))....(((..........))).)))))))))...))))))))))).)))))).))).)))))))).)).))))..
		**********AGGATGTAAAAGAATAGGTGA************************************************************************************************************ S2-3-m0074-5p 7
		----------AGGATGTAAAAGAATAGGTGA------------------------------------------------------------------------------------------------------------ t0163486 7
novel_mir_2999	1	S1-1-m2210 Chr8:5898561:5898711:+ 151(nt) -63.56(kcal/mol)
		GCCTAAACTAGGCAACTGTTCCCACATTGGGACTTGAACCTTTTTTTTGTCTAAATTAGTCCTTAAACTTGACAATTGTTTCCATGATGGGGCCTAACTTGGACTATAAAAAAATTTAGGCTCTAATGTGGGAACGACTGCCAAGTTTAGG S1-1-m2210 9
		.((((((((.((((..((((((((((((((..((((((..(((((...((((((.((((((((.......(((....)))........)))).)))).))))))...)))))..))))))..))))))))))))))..)))).))))))))
		*********************************************************************************************************************AGGCTCTAATGTGGGAACGACTGC********** S1-1-m2210-3p 9
		---------------------------------------------------------------------------------------------------------------------AGGCTCTAATGTGGGAACGAC------------- t3046451 1
		---------------------------------------------------------------------------------------------------------------------AGGCTCTAATGTGGGAACGACTGC---------- t0167465 8
novel_mir_2537	1	S4-m0713 Chr3:4932360:4932713:+ 354(nt) -156.04(kcal/mol)
		CATTTTATGCAGGGAAATTGATTCAAGTGAGCATTGCTTTAAAAACATTGTTTTACATTTGTTTAGTATATAAATTGATCATTTTTTTTTCTGGTTTATTTATCTTTCTTTCTCATAAAACTTAATATCTATGTATGTATTTTATTGTAGCATTTGGTGTTATAAGTATGTATGATGAGAGCCTAGGCTGATCAATGCCACTGCG
		AAAAAACCCTGCATGCATTTGAGCAACGTGAAAGAAAGACAAAATAAACCCAAAAAAAATAAGCAATTTATATACTAAACAAATGTAAAACAATGTTTTTAAAGCACATCAAATATGCTCACTTGAATCAGTTTCCCTGCAAAAGATGT S4-m0713 6 ((((((.
		((((((((((((((((((((((((((((((((((((((((((((((((((((((((((((((((((((((...(((((((((...(((((((((.((((((((((........(((((.....(((((((((((((.((((((.....(((((((((......))))))....)))..(((........))).)))))).)))).
		..))))))))))))))......))))))))))..))))))))).)))))))))...)))))))))))))))))))))))))))))))))))))))))))........))))))))))))))))))))))))))).)))))).
		**********AGGGAAATTGATTCAAGTGAGCAT***************************************************************************************************************************************************************************
		***************************************************************************************************************************************************** S4-m0713-5p 6
		---------CAGGGAAATTGATTCAAGTGAGCA----------------------------------------------------------------------------------------------------------------------------------------------------------------------------
		----------------------------------------------------------------------------------------------------------------------------------------------------- t2500736 1
		----------AGGGAAATTGATTCAAGTGAGCAT---------------------------------------------------------------------------------------------------------------------------------------------------------------------------
		----------------------------------------------------------------------------------------------------------------------------------------------------- t0175225 5
novel_mir_2563	1	S1-1-m1751 Chr6:22128289:22128524:+ 236(nt) -46.51(kcal/mol)
		CGTTAAAGTTAACTGTTAAAGTTGATTGCCTCTAATTTTTTTTAGTTAAAGTCATCATGTGTCATAACCTCGGAGTGATATGTGGCAAAAAAATTATAAAAACTATTAAAAATCATAAAAATTATTAAAATTTAGTAAAAAATATAAAAAATTTAAAATTTATTAAAAATTAGAAAAAAAATGTAAAAACAGTAAAAAAATTAGGGACAATTAACTTTAACGGTCAAATGTTAAAG S1-1-m1751 22
		..((((..((.(((((((((((((((((.(((((((((((((..(((...(((((...(((((((..(...)..))))))))))))............................................(((((((((...................)))))))))....................)))...))))))))))))).))))))))))))))))).))...))))..
		**********************************************************************************************************************************************************************************************************AGGGACAATTAACTTTAACGGTCA********** S1-1-m1751-3p 21
		-----------------------------------------------------ATCATGTGTCATAACCTCGGAG----------------------------------------------------------------------------------------------------------------------------------------------------------------- t2085363 1
		----------------------------------------------------------------------------------------------------------------------------------------------------------------------------------------------------------AGGGACAATTAACTTTAACGG------------- t6321683 1
		----------------------------------------------------------------------------------------------------------------------------------------------------------------------------------------------------------AGGGACAATTAACTTTAACGGTC----------- t1170202 2
		----------------------------------------------------------------------------------------------------------------------------------------------------------------------------------------------------------AGGGACAATTAACTTTAACGGTCA---------- t0066934 18
novel_mir_5754	1	S4-m0242 Chr11:37191105:37191570:- 466(nt) -113.00(kcal/mol)
		ATTTGGTCGTTTTATGTTTTGTTAAAATGATTCTAATTGTATTTTTTGGTTTTTTTTCAATCTATTTTTTCTAACAAATTTAATGAAAGTACCGTTAAAAAAATTAACGGGGATGATGTAAATTTTCATACATGGAATATTTTTAATGAGATGTAATTTATCACTTAGATAACCTAATAAGATAATTATACGTGAAAAATAAAAA
		AAATAAAAAAATAATACATTAGATTAAAAAAACTCTTAATTTAAAGAAAATAAAAGTAATTATCTAAAAAAATTAACTCAGTAGAAAATTTTCTCAGTAAAAAAACATACGAAAGATTAAAACCTTTTGAAAGAAAAGAAAATTTGAAACATTAAATTTATTTATTAAATCTGTTAGAAAAAGCAAAACAAATGTTGATGGCAAA
		AAAAAAGCTCAAAAATACAATTAGGGCCATTTTGACAAAACATGCAAATGTTAATG S4-m0242 6 ..((((.((((((((((((((((((((((..(((((((((((((((.((((((((((........(((((((((((.((((((((((....(((((((.....))))))).((((...(((((((((.(((.
		(((((.((((((..((((...((((((.....((((.....))))..((((((((((..((.....)).......................(((((((((........)))))))))...........))))))))))....)))))).))))...)))))).))).)))))..........((((((........))))))...
		.....)))))))))...)))).......)))))))))).)))))))))))((..(((....)))....))..)))))))))).)))))))))))))))..))))))))))))))))).)))))))))..
		*************************************************************************************************************************************************************************************************************
		*************************************************************************************************************************************************************************************************************
		**********************AGGGCCATTTTGACAAAACATGCA********** S4-m0242-3p 6
		-------------------------------------------------------------------------------------------------------------------------------------------------------------------------------------------------------------
		-------------------------------------------------------------------------------------------------------------------------------------------------------------------------------------------------------------
		----------------------AGGGCCATTTTGACAAAACATGCA---------- t0155180 6
novel_mir_539	1	S4-m1063 Chr6:30862948:30863028:- 81(nt) -29.50(kcal/mol)
		AAGTCCTTTTAGGGCGACAACGGTTACTGTGATTAAAGAACTCATTAATAACTACAATTGTTGTCGCCCTGACTCGAGTTT S4-m1063 27
		((.((...(((((((((((((((((...((.(((((.(....).))))).))...)))))))))))))))))...)).)).
		**********AGGGCGACAACGGTTACTGTGATT*********************************************** S4-m1063-5p 27
		---------TAGGGCGACAACGGTTACTGTGAT------------------------------------------------ t0311148 3
		----------AGGGCGACAACGGTTACTGTGAT------------------------------------------------ t3063951 1
		----------AGGGCGACAACGGTTACTGTGATT----------------------------------------------- t0043437 21
		------------GGCGACAACGGTTACTGTGATTAA--------------------------------------------- t0524736 2
novel_mir_2470	1	S1-1-m0315 Chr11:32501767:32502011:+ 245(nt) -112.00(kcal/mol)
		ACCATCGTAGGTCTCATCTTTCTCAGCCCCTTATTGCTTCCATGACTAACCCCAAAGTTTGCTTCGACCTAGTGGAGTCTCCAAGTTCTTTTGTTAAGGTGAGGAGACATTACAATCTAGCAAAACAAGTTGTTGTAGAGAGATGGCAAAGAAGTAGATTGGAGCAGGCTCAAGAAAACAACTGCGGTGGTCGGTTGTGGTGATGGATGCAATAAGGGGCTTAGAAAGATGGGACCTACCGTGGG S1-1-m0315 709
		.((((.(((((((((((((((((.(((((((((((((.(((((.(((........((((((((((((.(((((((.((((((....((((.....))))...)))))).))))................((((..(......)..)))).....))).)))))))))))).......((((((((....).)))))))))).))))).))))))))))))).))))))))))))))))).)))).
		************CTCATCTTTCTCAGCCCCTTA******************************************************************************************************************************************************************************************************************** S1-1-m0315-5p 2
		**********************************************************************************************************************************************************************************************************************AGGGGCTTAGAAAGATGGGAC********** S1-1-m0315-3p 685
		------------CTCATCTTTCTCAGCCCCTTA-------------------------------------------------------------------------------------------------------------------------------------------------------------------------------------------------------------------- t1302567
		---------------------------------------------------------------------------------------------------TGAGGAGACATTACAATCTAGCAA-------------------------------------------------------------------------------------------------------------------------- t0377116
		-----------------------------------------------------------------------------------------------------AGGAGACATTACAATCTAGCAA-------------------------------------------------------------------------------------------------------------------------- t2526160
		-----------------------------------------------------------------------------------------------------------------------------------------------------------------------------------------------------------------CAATAAGGGGCTTAGAAAGATGGG------------ t0483326
		------------------------------------------------------------------------------------------------------------------------------------------------------------------------------------------------------------------AATAAGGGGCTTAGAAAGATG-------------- t0437202
		------------------------------------------------------------------------------------------------------------------------------------------------------------------------------------------------------------------AATAAGGGGCTTAGAAAGATGG------------- t0985766
		------------------------------------------------------------------------------------------------------------------------------------------------------------------------------------------------------------------AATAAGGGGCTTAGAAAGATGGG------------ t4914668
		------------------------------------------------------------------------------------------------------------------------------------------------------------------------------------------------------------------AATAAGGGGCTTAGAAAGATGGGA----------- t0347416
		-------------------------------------------------------------------------------------------------------------------------------------------------------------------------------------------------------------------ATAAGGGGCTTAGAAAGATGG------------- t0007448
		--------------------------------------------------------------------------------------------------------------------------------------------------------------------------------------------------------------------TAAGGGGCTTAGAAAGATGG------------- t5817900
		--------------------------------------------------------------------------------------------------------------------------------------------------------------------------------------------------------------------TAAGGGGCTTAGAAAGATGGG------------ t0164424
		----------------------------------------------------------------------------------------------------------------------------------------------------------------------------------------------------------------------AGGGGCTTAGAAAGATGGG------------ t0255705
		----------------------------------------------------------------------------------------------------------------------------------------------------------------------------------------------------------------------AGGGGCTTAGAAAGATGGGA----------- t0087561
		----------------------------------------------------------------------------------------------------------------------------------------------------------------------------------------------------------------------AGGGGCTTAGAAAGATGGGAC---------- t0001498
		----------------------------------------------------------------------------------------------------------------------------------------------------------------------------------------------------------------------AGGGGCTTAGAAAGATGGGACC--------- t7035037
		----------------------------------------------------------------------------------------------------------------------------------------------------------------------------------------------------------------------AGGGGCTTAGAAAGATGGGACCTA------- t0287488
		-----------------------------------------------------------------------------------------------------------------------------------------------------------------------------------------------------------------------GGGGCTTAGAAAGATGGG------------ t1030503
		-----------------------------------------------------------------------------------------------------------------------------------------------------------------------------------------------------------------------GGGGCTTAGAAAGATGGGAC---------- t3584583
		------------------------------------------------------------------------------------------------------------------------------------------------------------------------------------------------------------------------GGGCTTAGAAAGATGGGAC---------- t5175014
		-------------------------------------------------------------------------------------------------------------------------------------------------------------------------------------------------------------------------GGCTTAGAAAGATGGGACCTA------- t6503540
		-------------------------------------------------------------------------------------------------------------------------------------------------------------------------------------------------------------------------GGCTTAGAAAGATGGGACCTAC------ t6321077
		--------------------------------------------------------------------------------------------------------------------------------------------------------------------------------------------------------------------------GCTTAGAAAGATGGGACCTAC------ t1713899
novel_mir_830	1	S2-3-m0081 Chr10:46721409:46721587:+ 179(nt) -116.10(kcal/mol)
		CAATAATAGAAGGTATTGTCTCTGGGGAAGGGTTTTGTCCCCCCTCCACCGAGAGCCGTGTACGGTTGCCTCTTGGTTGGTGGCCATAGGGTCGAGGCGCTCTCCTCTGTGCACCGTACATGGCTCTCTGTGGGGGGGGGGGGAACCCTTCCTTACGGGACAATACATTCCATTATTGA S2-3-m0081 25
		(((((((.(((.((((((((((((((((((((((((.((((((((((((.((((((((((((((((.((((..((((.....))))..)))).((((......)))).....)))))))))))))))).)))))))))))))))))))))))))).)))))))))).))).))))))).
		**********AGGTATTGTCTCTGGGGAAGGGTT************************************************************************************************************************************************* S2-3-m0081-5p 24
		----------AGGTATTGTCTCTGGGGAAGG---------------------------------------------------------------------------------------------------------------------------------------------------- t1162179 2
		----------AGGTATTGTCTCTGGGGAAGGGTT------------------------------------------------------------------------------------------------------------------------------------------------- t0051733 20
		-----------GGTATTGTCTCTGGGGAAGGGTT------------------------------------------------------------------------------------------------------------------------------------------------- t2940822 1
		-------------TATTGTCTCTGGGGAAGGGTT------------------------------------------------------------------------------------------------------------------------------------------------- t6525593 1
		--------------ATTGTCTCTGGGGAAGGGTTTTGTC-------------------------------------------------------------------------------------------------------------------------------------------- t2575373 1
novel_mir_2748	1	S3-2-m0855 Chr2:38399893:38399991:- 99(nt) -56.40(kcal/mol)
		TTTATAGAAAAAATCGCCGCTAAAGACCAAGACCTTTAGCGGCGCTTTCCTACAAACGCCGCTAAAGGTCATGGTCTATAGCGGCGCTTTTTCCAAAAA S3-2-m0855 7
		......((((((..((((((((.((((((.((((((((((((((.(((.....))))))))))))))))).)))))).)))))))).))))))......
		*****************************************************************AGGTCATGGTCTATAGCGGCGCTT********** S3-2-m0855-3p 7
		-----------------------------------------------------------------AGGTCATGGTCTATAGCGGCGCTT---------- t0195419 6
		--------------------------------------------------------------------TCATGGTCTATAGCGGCGCTT---------- t4846732 1
novel_mir_2533	1	S1-1-m1210 Chr2:11916188:11916283:- 96(nt) -42.20(kcal/mol)
		TTTGGTATTATGATATTGTGCCACATCATCACTTAAAAGTTTAAAATTTTATATAAATTTTCAGGTGATGATGTGGTACAATCTCAAAGTGTCACA S1-1-m1210 6
		..((..(((.(((.((((((((((((((((((((.((((((((..........)))))))).)))))))))))))))))))).))).)))..))..
		**************************************************************AGGTGATGATGTGGTACAATCTCA********** S1-1-m1210-3p 6
		------------------------------------------------------------TCAGGTGATGATGTGGTACAATCT------------ t6762049 1
		--------------------------------------------------------------AGGTGATGATGTGGTACAATCTCA---------- t0306251 5
novel_mir_3032	1	S1-1-m2382 Chr8:6406355:6406436:- 82(nt) -26.86(kcal/mol)
		ATGGCTTTTTGAAATTGTGCCATGTCATTATGTCCACTTTTTTTTTCTAGGTGATGATGTGGTACAATCTTAAGAGTACCAC S1-1-m2382 9
		.(((.(((((((.((((((((((((((((((.(...............).)))))))))))))))))).)))))))..))).
		************************************************AGGTGATGATGTGGTACAATCTTA********** S1-1-m2382-3p 9
		------------------------------------------------AGGTGATGATGTGGTACAATCTT----------- t1789142 1
		------------------------------------------------AGGTGATGATGTGGTACAATCTTA---------- t0183739 8
novel_mir_884	1	S2-3-m0514 Chr13:2755622:2755763:+ 142(nt) -65.20(kcal/mol)
		GTAGCTTTTATCTGCATTTGCACCTGCACCTTATTGTTTGTTTCAGCTATGTCAGAAAAACAAAACACTGTAAGATATGTTTTGTGTGGTGTGGTTGGAGACCAAACAAAGAGGTGCAGATGCAGTTGCAGGTGAATGCCAT S2-3-m0514 5
		...((.((((((((((.(((((.(((((((((.(((((((((((((((((..((.....((((((((..........)))))))).))..))))))))))..))))))).))))))))).))))).)))))))))).))...
		***************************************************************************************************************AGGTGCAGATGCAGTTGCAGG********** S2-3-m0514-3p 5
		---------------------------------------------------------------------------------------------------------------AGGTGCAGATGCAGTTGCAGG---------- t0261400 5
novel_mir_2618	1	S1-1-m2577 Chr9:13024663:13024808:+ 146(nt) -49.62(kcal/mol)
		GCAGCCTTTATCTGCATTTGCACCTGCACCTTCTTGTTTTTAATTATCTGCTTCTGCTTCAGAAACCAAATGTGTTGATGAAAATAGAATAGGACCGAAACAGAAAATAATAATAAGGTGCAGGTGCAGGCGCAGCTGAATGCCAT	S1-1-m2577	33
		...((.((((.((((.((((((((((((((((.((((((((.....(((..(((((.((((..((((....).)))..))))..)))))..)))........))))))))....)))))))))))))))).)))).)))).))...
		*******************************************************************************************************************AGGTGCAGGTGCAGGCGCAGC**********	S1-1-m2577-3p	33
		-------------------------------------------------------------------------------------------------------------------AGGTGCAGGTGCAGGCGCAG-----------	t4159040	1
		-------------------------------------------------------------------------------------------------------------------AGGTGCAGGTGCAGGCGCAGC----------	t0034363	32
novel_mir_111	3	S2-3-m0158 Chr10:40731999:40732081:- 83(nt) -26.20(kcal/mol)
		TATTGAAATTAGTAGTCTAATTGGTATAGCTGAACAAAAAAGATTTTATCAGCTGTATCAAATTTGGATTATTAAAAAGATGA S2-3-m0158 7
		((((....(((((((((((((((((((((((((..((((....)))).)))))))))))))..))))))))))))...)))).
		**********AGTAGTCTAATTGGTATAGCTGAA************************************************* S2-3-m0158-5p 7
		----------AGTAGTCTAATTGGTATAGCTGAA------------------------------------------------- t0180971 7
		S2-3-m0502 Chr12:23446962:23447044:- 83(nt) -21.90(kcal/mol)
		TATTGAAATTAGTAGTCTAATTGGTATAGCTGAACAAGAAAAATTCTATCAGCAGTATTAAATTTAGATTATTAAAAAGATAA S2-3-m0502 7
		((((....(((((((((((((((((((.(((((...(((.....))).))))).)))))))..))))))))))))...)))).
		**********AGTAGTCTAATTGGTATAGCTGAA************************************************* S2-3-m0502-5p 7
		----------AGTAGTCTAATTGGTATAGCTGAA------------------------------------------------- t0180971 7
		S2-3-m0554 Chr13:18728043:18728125:+ 83(nt) -19.53(kcal/mol)
		TATTGAAATTAGTAGTCTAATTGGTATAGCTGAACAAGAAAAAATTTACCAGTCGTATCAAATTTGGATTATTAAAAAGATAA S2-3-m0554 7
		((((....((((((((((((((((((..((((.................))))..))))))..))))))))))))...)))).
		**********AGTAGTCTAATTGGTATAGCTGAA************************************************* S2-3-m0554-5p 7
		----------AGTAGTCTAATTGGTATAGCTGAA------------------------------------------------- t0180971 7
novel_mir_2625	1	S1-1-m2681 Chr9:26223667:26224018:- 352(nt) -163.81(kcal/mol)
		CACACAGTCACGTGGTCTGACAGCCTGAACTGGCCAATTTAGGCTCACGGGTGTTAAAAATGTTTTCTTTATAAGAGAGCCATGGTCCCCTCAACTGGAAAAAAGAAAAAAATTGAAGTAGCAGCTAAGGATAATAAGGGGAAAAGGCAGCAAAGAAGAGAAGAGAATAAGAGTTCTGAAAGGTTAACTATTATTTTTGTAATTT
		TATTTTGGTTAGGTTAGAGTTTTAAAGAAAGGAGGCAACAAATTTTAACACTCGTTGAGGGGACCATGGCTCTCTTATAAAGAAAATATTTTAACACCCTTGAGGCCTTAATTAGTCAGTTCAGGCAGTCAGACCGTGTGACTATGT S1-1-m2681 10 .(((.((((((((((((((((.((((((((((((.((((.
		(((((((.(((((((((((.(((((((((((((((((((((((((((((((((((.((............(((..(((((((.(((...................))).))...........((((((((.((((((....))..)))).)))))))).......)))))..)))..((((((((((...........(....))
		))))))))).)).)))))))))))))))))))))))))))))))))))))))))))))).))).)))).)))).)))))))))))).)))))))))))))))).)))
		*************************************************************************************************************************************************************************************************************
		*****************************************************************************************************************AGTCAGTTCAGGCAGTCAGACCGT********** S1-1-m2681-3p 9
		-------------------------------------------------------------------------------------------------------------------------------------------------------------------------------------------------------------
		----------------------------------------------------------------------------------------------------------------TAGTCAGTTCAGGCAGTCAGACCG----------- t3465792 1
		-------------------------------------------------------------------------------------------------------------------------------------------------------------------------------------------------------------
		-----------------------------------------------------------------------------------------------------------------AGTCAGTTCAGGCAGTCAGACCGT---------- t0213934 7
		-------------------------------------------------------------------------------------------------------------------------------------------------------------------------------------------------------------
		------------------------------------------------------------------------------------------------------------------GTCAGTTCAGGCAGTCAGACCG----------- t1890972 1
		-------------------------------------------------------------------------------------------------------------------------------------------------------------------------------------------------------------
		--------------------------------------------------------------------------------------------------------------------------AGGCAGTCAGACCGTGTGAC----- t6718191 1
novel_mir_4309	1	S2-3-m1302 Chr5:13825957:13826368:- 412(nt) -81.60(kcal/mol)
		ATGTTCAACCAGTTCATACTAGTTCGTGGGTCAATTAGATTTTTACCTCTCACTGAATTGATAACTTATTTTGTTCTTAATCCAATCAGTCCAACCAGTTTAGATAACATTGAATTTTGATCTTTTTTATATTTTTAAAATATTTTTTCAAAGAAGTCTTTATTTTTGGATTTTAAAATGTTCTTTTTTTTCATATTTTTACGTT
		TAAAAAATATTTTTAAACATATTTGTGTTTAAAATAAGAAAAATGATAATTTTTAATTTTAAAAAATTACGTATTTTTAAAGGGTATAAACCAAATTGACAAAAAATTGTAAATGTTAAGAACTAAAATAGTTTAAAAGTTTTAAAATCGGTTGACACGCGAATTAAAATGAACTGATCTGACTGAACTAAAAAATAAGTTGAAT
		TA S2-3-m1302 5 ..(((((((((((((((..(((((((((.(((((((.((((((...........(((((..(((.((((((((((((((((......(((((((..(((..((((..(.(((((....(((...(((((......))))).)))..))))).)..))))..))).)))))))..............
		((((((.(((((((.......))))))).((((((((((....))))))))))...))))))..(((((((((...((((((((........)))))))).(((....))).........)))))))))....))))))))).))))))).)))..))))).))))))))))))).)))))))))..)))))))).((.....))
		............)))))))..
		**********AGTTCATACTAGTTCGTGGGTCA****************************************************************************************************************************************************************************
		*************************************************************************************************************************************************************************************************************
		** S2-3-m1302-5p 5
		----------AGTTCATACTAGTTCGTGGGTCA----------------------------------------------------------------------------------------------------------------------------------------------------------------------------
		-------------------------------------------------------------------------------------------------------------------------------------------------------------------------------------------------------------
		-- t0265182 5
novel_mir_5062	2	S3-2-m0080 Chr10:5242721:5242821:- 101(nt) -33.90(kcal/mol)
		ATTTAAGTTGAGTTTTAGGATTGATTTGATGAAAGTAAATTGCTAATATTATTAGCTAATTATGAATTTTTATTAAATCAACTCTGAAACTCGAATTCAAC S3-2-m0080 6
		.......(((((((((((..((((((((((((((((.((((((((((...)))))).))))....))))))))))))))))..))))))))))).......
		**********AGTTTTAGGATTGATTTGATGAAA******************************************************************* S3-2-m0080-5p 6
		----------AGTTTTAGGATTGATTTGATGAAA------------------------------------------------------------------- t0207730 6
		S3-2-m0689 Chr1:22769650:22769750:- 101(nt) -36.30(kcal/mol)
		TTTTAATTTGAGTTTTAGGATTGATTTGATGAAAGTTAATGGCTAATATTATTAGCTAATTATAAATTTTCAGCAAATCAACTCTAAAACACGAATTAAAC S3-2-m0689 6
		.(((((((((.(((((((..((((((((.((((((((((((((((((...))))))).))))...))))))).))))))))..))))))).))))))))).
		**********AGTTTTAGGATTGATTTGATGAAA******************************************************************* S3-2-m0689-5p 6
		----------AGTTTTAGGATTGATTTGATGAAA------------------------------------------------------------------- t0207730 6
novel_mir_4003	1	S2-3-m0092 Chr10:306894:307266:- 373(nt) -66.20(kcal/mol)
		TAAAATGGCTATTGAATTTTTCAAAATTTTTTACTTAAACCAACGCTTATTGTATGGCTTTCATTGTGTACAATGCTTGTGCCAATTGAAAGCTTTCATTTTCATTTTCTTTTATAGTTTAATATTTTTTTTCTTGAAATAGCTTTAAACATCACGAATATACGGATTAAAATATAAATAAATTTTTTCTCTAATCTTCAACATT
		GATCATCAAATCAATTAAGATCTAAGGAATGTTTTACTCATCAATAGGTATTGATTTATCACATCGATCGTCGAATCGTCGTTTGGAGTTCAATAGCTGAATTTAAAAAAAAAATTAATAACTCAATAACTTAAATAAAAACTTTTGAATAATTCAGTGATTTCAATG S2-3-m0092 8 .........(((((((((.
		(((((((.((((((.((((......((((((((.(((((((((((((.(((((.....)))))))).)))))))......................(((..((((((((((.((((((..................(((..((.(((..(((((........))))).))).))...)))....(((((......))))))))))
		)...))))))))))..))))))))))))))(((((.((((.((..((((......))))..))...(((((((.....))))))).............)))).)))))...)))).)))))).))))))).))))))))).........
		*************************************************************************************************************************************************************************************************************
		**************************************************************************************************************************************ATAAAAACTTTTGAATAATTCAGT********** S2-3-m0092-3p 8
		-------------------------------------------------------------------------------------------------------------------------------------------------------------------------------------------------------------
		--------------------------------------------------------------------------------------------------------------------------------------ATAAAAACTTTTGAATAATTCAGT---------- t0202468 6
		-------------------------------------------------------------------------------------------------------------------------------------------------------------------------------------------------------------
		---------------------------------------------------------------------------------------------------------------------------------------TAAAAACTTTTGAATAATTCAGTG--------- t1877212 1
		-------------------------------------------------------------------------------------------------------------------------------------------------------------------------------------------------------------
		----------------------------------------------------------------------------------------------------------------------------------------AAAAACTTTTGAATAATTCAGTGA-------- t4734488 1
novel_mir_267	1	S2-3-m1644 Chr7:5800621:5800842:- 222(nt) -58.30(kcal/mol)
		GAGGAGGAGTTATGGATAGTTTTAGGCATCGTGTAAAAAAATATAATAATTAGGATAAAATTATAAAATTAAATAGATTTAAGTTAAATTATTAATTTTAAAAATATCAAAATAATTACAAAACCATTCTATTTTTTTTATTTGAACGTCTAGTTCAATTGTGAAAATATCTGAAAGTTTCTAAGTTGATACAATGCTTAGAACTATCCATAACCCTTTCTA S2-3-m1644 104
		.((((((.(((((((((((((((((((((.((((............((((((.((((...((.(((((((((...((((((...)))))).))))))))).)).))))....))))))..((((..(((.....(((((((((((((.....))))))..))))))).....))).))))........)))).))))))))))))))))))))).)))))).
		********************************************************************************************************************************************************************************************ATACAATGCTTAGAACTATCCATA********** S2-3-m1644-3p 102
		-AGGAGGAGTTATGGATAGTTTTA------------------------------------------------------------------------------------------------------------------------------------------------------------------------------------------------------ t6844351 1
		-----------------------------------------------------------------------------------------------------------------------------------------------------------------------------------------TTGATACAATGCTTAGAACT----------------- t6730174 1
		-----------------------------------------------------------------------------------------------------------------------------------------------------------------------------------------TTGATACAATGCTTAGAACTA---------------- t0944649 2
		------------------------------------------------------------------------------------------------------------------------------------------------------------------------------------------TGATACAATGCTTAGAACTA---------------- t1796976 1
		------------------------------------------------------------------------------------------------------------------------------------------------------------------------------------------TGATACAATGCTTAGAACTATCCA------------ t4665166 1
		-------------------------------------------------------------------------------------------------------------------------------------------------------------------------------------------GATACAATGCTTAGAACTA---------------- t3199228 1
		-------------------------------------------------------------------------------------------------------------------------------------------------------------------------------------------GATACAATGCTTAGAACTATCCA------------ t4081703 1
		--------------------------------------------------------------------------------------------------------------------------------------------------------------------------------------------ATACAATGCTTAGAACTATC-------------- t6241670 1
		--------------------------------------------------------------------------------------------------------------------------------------------------------------------------------------------ATACAATGCTTAGAACTATCCA------------ t0959498 2
		--------------------------------------------------------------------------------------------------------------------------------------------------------------------------------------------ATACAATGCTTAGAACTATCCAT----------- t0318556 4
		--------------------------------------------------------------------------------------------------------------------------------------------------------------------------------------------ATACAATGCTTAGAACTATCCATA---------- t0011248 86
		---------------------------------------------------------------------------------------------------------------------------------------------------------------------------------------------TACAATGCTTAGAACTATCCA------------ t5892640 1
		---------------------------------------------------------------------------------------------------------------------------------------------------------------------------------------------TACAATGCTTAGAACTATCCATA---------- t3640540 1
		------------------------------------------------------------------------------------------------------------------------------------------------------------------------------------------------AATGCTTAGAACTATCCATAACC------- t5740422 1
novel_mir_1251	1	S3-2-m1185 Chr5:27911744:27912064:- 321(nt) -83.60(kcal/mol)
		AATATCAATTATACATGAACTTCGATTTAATATGCAATTTTGTACATGAACTTTGATTTTGGACAATTTTATAAATGGCATTTTGATTTGATCTAATTCTCAAAAATTATTAACATAGTTATTGATATAGAATCATTTTATTTTTATATATTGCATACACAAATAATTATATTTATCCAATATAAAAATAATTTGATTATTTATT
		TCTTTAGATGTACATGATTTAATCAAAATTAAAGTTTCATGTATATAATTGCATTAAATCAAAGTTCATGGATCAAAATGCACATTAAATCAAAATTCATGTATAATTTTGAGATT S3-2-m1185 9 ....(((((((((((((((.((.((((((((.((((.(((((..(((((((((((((((..(.(((((.((((.
		((((.(((((((((((((..((((.((((.((((((....)))))).)))).....(((((..((((((((((((..((.(((....((((....))))))).))))))))))))))..)))))......................))))..))).)))))))))).)))).)))).))))))...)))))))))))))))...)
		)))))))).)))))))).)).))))))))))))..)))....
		**********ATACATGAACTTCGATTTAA*******************************************************************************************************************************************************************************
		******************************************************************************************************************** S3-2-m1185-5p 8
		----------ATACATGAACTTCGATTTA--------------------------------------------------------------------------------------------------------------------------------------------------------------------------------
		-------------------------------------------------------------------------------------------------------------------- t4932366 1
		----------ATACATGAACTTCGATTTAA-------------------------------------------------------------------------------------------------------------------------------------------------------------------------------
		-------------------------------------------------------------------------------------------------------------------- t0177564 7
		-------------------------------------------------------------------------------------------------------------------------------------------------------------------------------------------------------------
		------------------------------------------------------------------------------------------CAAAATTCATGTATAATTTTGAGA-- t2957420 1
novel_mir_844	2	S3-2-m0159 Chr11:1467404:1467609:+ 206(nt) -47.43(kcal/mol)
		TATCAAATTTATACATGAACTTTGGTCCAATGTGCAATTTCATAAATGAGCTTTAATTATACACCTAGACCTCAAATTGTGGTTCAAATATATTAATGGAAGTTTGATTTTGATTCAATTACACACATTTAAAAAATGAATACATACATTTATTTTCATATGTACGGCATTACACATTAGATCAAAATTCATGTATGCTTTGATAT S3-2-m0159 10
		(((((((..((((((((((.(((((((.((((((.(((.((......(((((((.((((........((((.(.....).)))).........)))).)))))))...................((((....(((((((((......)))))))))...))))..)).))).)))))).))))))).)))))))))).))))))).
		**********ATACATGAACTTTGGTCCAA******************************************************************************************************************************************************************************** S3-2-m0159-5p 9
		----------ATACATGAACTTTGGTCCAA-------------------------------------------------------------------------------------------------------------------------------------------------------------------------------- t0163969 7
		----------ATACATGAACTTTGGTCCAAT------------------------------------------------------------------------------------------------------------------------------------------------------------------------------- t2790579 1
		----------ATACATGAACTTTGGTCCAATGTG---------------------------------------------------------------------------------------------------------------------------------------------------------------------------- t4650908 1
		-------------------------------------------------------------------------------------------------------------------------------------------ATACATACATTTATTTTCAT----------------------------------------------- t3673531 1
		S3-2-m0160 Chr11:1472624:1472828:+ 205(nt) -46.50(kcal/mol)
		TATCAAATTTATACATGAACTTTGGTCCAATGTGTAATTTGATACATGAACTTTAATTATACACCTAGACCTCGAATTGTGGTTCAAATATATAAATGAAAGTTTGATTTTGATACAATTAACACATTTAAAAAATGAATGCATACATTTATTTTCATAAGTATGGCATTACACATTAGATCAAAATTCTTGTATGCTTTTATAT S3-2-m0160 10
		....(((..((((((.(((.(((((((.((((((((((.(.((((..(((((((..(((((......((((.(.....).))))......)))))...)))))))..........................((((((((((....)))))))))).....)))).).)))))))))).))))))).))).))))))..)))....
		**********ATACATGAACTTTGGTCCAA******************************************************************************************************************************************************************************* S3-2-m0160-5p 9
		----------ATACATGAACTTTGGTCCAA------------------------------------------------------------------------------------------------------------------------------------------------------------------------------- t0163969 7
		----------ATACATGAACTTTGGTCCAAT------------------------------------------------------------------------------------------------------------------------------------------------------------------------------ t2790579 1
		----------ATACATGAACTTTGGTCCAATGTG--------------------------------------------------------------------------------------------------------------------------------------------------------------------------- t4650908 1
		------------------------------------------------------------------------------------------------------------------------------------------------------------------ATGGCATTACACATTAGATCAAAA------------------- t3306203 1
novel_mir_4337	1	S2-3-m1524 Chr6:37039571:37039849:- 279(nt) -63.20(kcal/mol)
		TTAAACAAAAATACTACACTAAGGGCACTAGATCCCAACAGTCTCACACATGCATTGATGAAGTAGATGAGCCATAGTTCACATTACCATACTCTCTATATGTTTCCCCATTCTCTTAGCCACCAGAGTCTTGGTAAAACAAATATACAAGGTTATCCTCAGATGTAGTTTTGACTACATCCACTATTCTATCAATTTCTATCGT
		CTCTCTTATGACACTTTCTATTAATGTGTTGTGTCTTCATGTGGTTTCTTTGGTGTTTAGCTATTTTTGCATTG S2-3-m1524 7
		.....((((((((((((((((((((.((((.((......((.(.(((((((..(((((((.(((((.(((((....)))))...............(((.(((((..(((..((((........))))...)))..))))).)))....(((....)))..((((((((....))))))))..))))).))))))).......
		(((........)))...........))))).)).).))..)).)))).))))))))))..)).)))))))).....
		**********ATACTACACTAAGGGCACTAGATC***************************************************************************************************************************************************************************
		************************************************************************** S2-3-m1524-5p 7
		----------ATACTACACTAAGGGCACTAGATC---------------------------------------------------------------------------------------------------------------------------------------------------------------------------
		-------------------------------------------------------------------------- t0184000 7
novel_mir_4065	1	S2-3-m1110 Chr4:11382104:11382455:+ 352(nt) -66.12(kcal/mol)
		CAATTAATTATAAGATGACACATCATCACTCGTGTAAAACAAAAAATATTGAAGGGTTTAAAAATAAATATAAACAAATTTATTTGAAAAAATAAATATTAATTATATTTATTAAACATAAATAAATATAAAAACATCAAATTCAAGACCCAAACCTCAAAACCTGAAATACAAAAATTAAAAGTCAAAACTAGAAACCTAAAAC
		TCGAGATCCAAAACCTAAAGGAGAAACAAAATAATTATAATTATTAATATTTAATAATGTTTAAATAAAGTTAATTTTATTTATTTTTCAAGTGATTTGATATTTTTTATTTTATATCATTGGTGATGTATCGTCTTATTAATAATT S2-3-m1110 5 .(((((...(((((((((.(((((((((.(.((((((((.
		(((((((((..((.(.((.(((((((((((........((((((((((....(((((((((((((((((((((.......))))))))))...........(((...........(((......(((.................)))....(((....)))......)))........((....)).)))...............
		..)))))))))))......))))))))))........))))))))))).)).)..))..))))))))).)))))))).).))))))))).)))))))))...)))))
		*************************************************************************************************************************************************************************************************************
		*****************************************************************************************************************ATATCATTGGTGATGTATCGTCTT********** S2-3-m1110-3p 5
		-------------------------------------------------------------------------------------------------------------------------------------------------------------------------------------------------------------
		-----------------------------------------------------------------------------------------------------------------ATATCATTGGTGATGTATCGTC------------ t2269173 1
		-------------------------------------------------------------------------------------------------------------------------------------------------------------------------------------------------------------
		-----------------------------------------------------------------------------------------------------------------ATATCATTGGTGATGTATCGTCTT---------- t0329390 4
novel_mir_2455	3	S1-1-m0097 Chr10:41200451:41200651:+ 201(nt) -97.20(kcal/mol)
		AGAAAGGATTATATGAAACTGAGATACCATGTCATTTGTATCCATTTTCAATAATTTAATGTCATTTTAGCATTTTCATCTTAAATTTCAGCACATTATGTTGGATTTGGTTATTTTTAAGATGAAAAATGCTAAAATGATTTTAAATTATTGAAAAGAGATACAATGACATGGTATCCCAGTTTCTTACAATCTTTTCTC S1-1-m0097 6
		((((((((((.((.(((((((.((((((((((((((.(((((..(((((((((((((((.(((((((((((((((((((((((((.(((((((.....)))))))..........))))))))).)))))))))))))))).)))))))))))))))..))))))))))))))))))).))))))).)).)))))))))).
		**********ATATGAAACTGAGATACCATG************************************************************************************************************************************************************************** S1-1-m0097-5p 6
		----------ATATGAAACTGAGATACCATG-------------------------------------------------------------------------------------------------------------------------------------------------------------------------- t0311027 5
		----------ATATGAAACTGAGATACCATGTCAT---------------------------------------------------------------------------------------------------------------------------------------------------------------------- t5570374 1
		S1-1-m0098 Chr10:41202931:41203131:+ 201(nt) -97.20(kcal/mol)
		AGAAAGGATTATATGAAACTGAGATACCATGTCATTTGTATCCATTTTCAATAATTTAATGTCATTTTAGCATTTTCATCTTAAATTTCAGCACATTATGTTGGATTTGGTTATTTTTAAGATGAAAAATGCTAAAATGATTTTAAATTATTGAAAAGAGATACAATGACATGGTATCCCAGTTTCTTACAATCTTTTCTC S1-1-m0098 6
		((((((((((.((.(((((((.((((((((((((((.(((((..(((((((((((((((.(((((((((((((((((((((((((.(((((((.....)))))))..........))))))))).)))))))))))))))).)))))))))))))))..))))))))))))))))))).))))))).)).)))))))))).
		**********ATATGAAACTGAGATACCATG************************************************************************************************************************************************************************** S1-1-m0098-5p 6
		----------ATATGAAACTGAGATACCATG-------------------------------------------------------------------------------------------------------------------------------------------------------------------------- t0311027 5
		----------ATATGAAACTGAGATACCATGTCAT---------------------------------------------------------------------------------------------------------------------------------------------------------------------- t5570374 1
		S1-1-m0721 Chr13:38713376:38713578:+ 203(nt) -54.70(kcal/mol)
		AGAAATGATAATATGAAACTGAGATACCATGTCATTTGTATCATTTTCTAATAATTTGATATTATTTCAGCATTTTCATCTTAAATTTCAACACATCATGTTGAATTTGATTTTTTTTAAGGATAAAAATGTTAAAATAACATTAATTTATTGTAAATAAATACAAATAACATAGTATCACAGTTCATATAATCTTTTTTTCC S1-1-m0721 6
		.((((.(((.(((((((.(((.(((((.((((.((((((((...(((.((((((.(((((.((((((.((((((((.((((((((.(((((((.....)))))))..........))))).))).)))))))).)))))).))))).)))))).)))...)))))))).)))).))))).)))))))))).)))....)))).
		**********ATATGAAACTGAGATACCATG**************************************************************************************************************************************************************************** S1-1-m0721-5p 6
		----------ATATGAAACTGAGATACCATG---------------------------------------------------------------------------------------------------------------------------------------------------------------------------- t0311027 5
		----------ATATGAAACTGAGATACCATGTCAT------------------------------------------------------------------------------------------------------------------------------------------------------------------------ t5570374 1
novel_mir_2558	1	S1-1-m1692 Chr5:38281998:38282176:- 179(nt) -96.40(kcal/mol)
		GAGATAAGTTATGACTGTTTTAATGAAGATTGCGCGAGTAAAATTTCGAGACGAGATTATTACAAAAATTATGAGTTTTAAGCTTCTAATTCGAGTTCAAGAAACTCATAATTTTCGTAATAATCCCGTCCAGAAATTTTACTCGCGCAATCTTCACTAAAATGGTCATAACTTAAAAA S1-1-m1692 23
		....((((((((((((((((((.((((((((((((((((((((((((..((((.(((((((((.(((((((((((((((.(((((.......)))))...))))))))))))))).))))))))).))))..)))))))))))))))))))))))).))))))))))))))))))....
		**********ATGACTGTTTTAATGAAGATTGCG************************************************************************************************************************************************* S1-1-m1692-5p 23
		---------TATGACTGTTTTAATGAAGATTGC-------------------------------------------------------------------------------------------------------------------------------------------------- t0902049 2
		----------ATGACTGTTTTAATGAAGATTGC-------------------------------------------------------------------------------------------------------------------------------------------------- t6086116 1
		----------ATGACTGTTTTAATGAAGATTGCG------------------------------------------------------------------------------------------------------------------------------------------------- t0062671 19
		-----------TGACTGTTTTAATGAAGATTGCG------------------------------------------------------------------------------------------------------------------------------------------------- t6651122 1
novel_mir_3622	1	S1-1-m2628 Chr9:43912324:43912584:+ 261(nt) -108.50(kcal/mol)
		CACTTTGTCCTCTCTACTTTCATTCAATCCATCACGTTAGCCCCTTGACCATTTCCGTTAAAAAAATTCCACCTGTTCATGTGTTTGCCCCTTGACTTGTAATGAAATTTTTAGTTTGGCCTCTGTATGATAGTGAAGTTTTCACTTTGGCCCCTCATGTGTTCAGATTTGATTGGCTTAAATGGCCACACGGGATCTTTTTTAA
		CAGAAATGGCCAATAGGCTAAAGTGATGGACGAAATGAAAGTAGAGAGGGCAAAGT S1-1-m2628 6 .(((((((((((((((((((((((...((((((((.((((((..(((.(((((((.((((((((((((((..(((..((((((..........((((...((......))..)))).((((..........
		(((((.....)))))..))))...))))))..))).......(((((.....)))))...))))).))))))))).))))))).)))..)))))).))))))))...)))))))))))))))))))))))
		*************************************************************************************************************************************************************************************************************
		*************************ATGGACGAAATGAAAGTAGAG********** S1-1-m2628-3p 6
		-------------------------------------------------------------------------------------------------------------------------------------------------------------------------------------------------------------
		------------------------GATGGACGAAATGAAAGTAGA----------- t2622020 1
		-------------------------------------------------------------------------------------------------------------------------------------------------------------------------------------------------------------
		-------------------------ATGGACGAAATGAAAGTAGAG---------- t0333437 5
novel_mir_2552	1	S1-1-m1581 Chr5:16729536:16729764:+ 229(nt) -115.50(kcal/mol)
		ATACTCTTCTGCTTCTCCCTTTGTTTTCCTCCCTTCTTCATTTCTTTTAATGTAGTTTTTCTATGTTTTTCATTTGTTAAAACTAGTTCACAAGGTTGCGTCACTCGAAAAAATTAAATTGTTCAAAAAATAAAAGTATAGGGACTAGTTTTAACAAATGGCAAACTTAGAAAATTGCGTTAAAAGAAATAGAGAATGGAGGAAAACAGAGGGAGAAGCAGAAGAGCAT S1-1-m1581 12
		...(((((((((((((((((((((((((((((.((((..((((((((((((((((((((.(((.((((.((((((((((((((((((((....((((...((....))...))))...(((((.....)))))........)))))))))))))))))))).)))).)))))))))))))))))))))))..)))).)))))))))))))))))))))))))))))...
		***************************************************************************************************************************************************************************************************ATGGAGGAAAACAGAGGGAGAAGC********** S1-1-m1581-3p 11
		----------------------------------------------------------------------------------------------------------------------------AAAAAATAAAAGTATAGGGACTAG--------------------------------------------------------------------------------- t1520163 1
		------------------------------------------------------------------------------------------------------------------------------------------------------------------------------------------------AGAATGGAGGAAAACAGAGGGAGA------------- t3248600 1
		---------------------------------------------------------------------------------------------------------------------------------------------------------------------------------------------------ATGGAGGAAAACAGAGGGAGAAGC---------- t0163885 9
		----------------------------------------------------------------------------------------------------------------------------------------------------------------------------------------------------TGGAGGAAAACAGAGGGAGAAGCA--------- t4277014 1
novel_mir_4192	1	S2-3-m0444 Chr12:20093489:20093571:+ 83(nt) -48.60(kcal/mol)
		TGAAATTGACATGGGCTGGCACATGGGCGTGTGGCCAGCCCGTGTGGCTCACATGGTTGTGTGTCCAGCCCGTGTGGATCCTG S2-3-m0444 12
		....(((.(((((((((((((((..(.((((((((((.......)))).)))))).)..)))).))))))))))).)))....
		**********ATGGGCTGGCACATGGGCGTGTGG************************************************* S2-3-m0444-5p 12
		-------GACATGGGCTGGCACATGGGCGT----------------------------------------------------- t3799893 1
		----------ATGGGCTGGCACATGGGCGTGTGG------------------------------------------------- t0105123 11
novel_mir_2522	1	S1-1-m1070 Chr1:32444931:32445043:- 113(nt) -51.40(kcal/mol)
		TGGTGACATGTTACTAGCCTAACATTTTGACACGTGGAAAAAAGTTAAAATATTTATAAAATATTTATAAAAATATTCTATGTGTCAAAATGTGAGGCTGTCACGTGTCACAA S1-1-m1070 6
		..(((((((((.((.(((((.((((((((((((((((((.....((((((((((.....))))))).))).....)))))))))))))))))).))))))).)))))))))..
		*******************************************************************************ATGTGTCAAAATGTGAGGCTGTCA********** S1-1-m1070-3p 5
		------------------------TTTTGACACGTGGAAAAAAGTTA------------------------------------------------------------------ t6089684 1
		-------------------------------------------------------------------------------ATGTGTCAAAATGTGAGGCTGTCA---------- t0288692 5
novel_mir_2467	1	S1-1-m0276 Chr11:12956160:12956481:+ 322(nt) -165.40(kcal/mol)
		AAACAAAAATTAGTCTTGGATCAGAACAACTAATTCCATAATCGGGCAACGATTTGAAATTGTAATTCAATTATACTACGAAGGTAACAACGATATCAAAGATTGCTTTTGGCAGATACTTCGATGACATAAGTATTTATGGCATGTTTGTAGCCATTTGTCGTTATGGTACATTTGTATCCATATCTACTTATACCATTGAAGT
		ATATGCCAAAAGCAATCTCTGATATCGCTATTGCCTTCGTTGTATAATTAAATTGCCATTTGAAACCATTGCCTGGTTATGGCATTGGTTGTTCTGATTCGAGGCTAATTTACATTC S1-1-m0276 5 ......((((((((((((((((((((((((((((.((((((((((((((.(.(((.((((.((((((.
		((((((((.((((((((((...((((((((.(((((((((((((((.(((((((((((..(((((((..(((((.(((..((((.((((........))))))))..)))..)))))..)))))))..))))))))))).))))))))))))))).))))))))...)))))))))).)))))))).)))))).)))).))).).
		)))))))))))))).))))))))))))))))))))))))))))......
		*************************************************************************************************************************************************************************************************************
		***********************************************************************************ATTGGTTGTTCTGATTCGAGGCTA********** S1-1-m0276-3p 5
		-------------------------------------------------------------------------------------------------------------------------------------------------------------------------------------------------------------
		-----------------------------------------------------------------------------------ATTGGTTGTTCTGATTCGAGGCT----------- t6513871 1
		-------------------------------------------------------------------------------------------------------------------------------------------------------------------------------------------------------------
		-----------------------------------------------------------------------------------ATTGGTTGTTCTGATTCGAGGCTA---------- t0375738 4
novel_mir_5694	1	S4-m0518 Chr1:32645963:32646212:+ 250(nt) -96.40(kcal/mol)
		AAAATGGGCAAATTAGTCCCTGTACGTTAGATCAAATAGCAAGTTTGTCATATTGTTAATAATTCTATTCTTTTTTATTGTTAAAAACTAGTCCTGTATGTTAGCATTAGGTACTTGTGACACACCACGTGTAATTGTTTGGTTATTTCATCAGTCAGGCTGGTTTTTAACAGTTGGAATGGACAGAAATTTTATTAGAAGGGAC
		CAGTTTACTCTTTGATTTAATGTATAGGGACTAATTTGTCCATTT S4-m0518 6
		.(((((((((((((((((((((((((((((((((((.((.((..(.(((......(((((((((((.(((.(((..(((((((((((((((.((((.(((.((((..(((.(((.((((......)))).))).)))....))))...)))....)))))))))))))))))))..))).))).))))...)))))))....)))
		.)..)).)).)))))))))))))))))))))))))))))))))))
		*************************************************************************************************************************************************************************************************************
		**************ATTTAATGTATAGGGACTAAT********** S4-m0518-3p 6
		-------------------------------------------------------------------------------------------------------------------------------------------------------------------------------------------------------------
		--------------ATTTAATGTATAGGGACTAAT---------- t0207614 5
		-------------------------------------------------------------------------------------------------------------------------------------------------------------------------------------------------------------
		-----------------TAATGTATAGGGACTAATTTG------- t4526771 1
novel_mir_5708	1	S4-m0959 Chr6:2184191:2184309:+ 119(nt) -65.00(kcal/mol)
		TATGGGGTTGATTTTGGAAGAATTTCAGCTGGTTGTGCCACCAATGGTAGAACAGCTGCGGGTTTTATTGGTACGTTGGTGACTCAACCGGTTGGAACTCTTCCAAAATCAACTCCGGG S4-m0959 399
		..(((((((((((((((((((.(((((((((((((.(.(((((((((((((((........))))))).....)))))))).).))))))))))))).)))))))))))))))))))..
		**********ATTTTGGAAGAATTTCAGCTG**************************************************************************************** S4-m0959-5p 397
		-------TTGATTTTGGAAGAATTTCAGCTG---------------------------------------------------------------------------------------- t2509480 1
		--------TGATTTTGGAAGAATTTCAGC------------------------------------------------------------------------------------------ t0213041 4
		--------TGATTTTGGAAGAATTTCAGCTGG--------------------------------------------------------------------------------------- t2070357 1
		----------ATTTTGGAAGAATTTCAGCTG---------------------------------------------------------------------------------------- t0004199 301
		-----------TTTTGGAAGAATTTCAGCTG---------------------------------------------------------------------------------------- t0042169 21
		-----------TTTTGGAAGAATTTCAGCTGG--------------------------------------------------------------------------------------- t0017114 61
		------------TTTGGAAGAATTTCAGCTGG--------------------------------------------------------------------------------------- t1081108 1
		------------TTTGGAAGAATTTCAGCTGGT-------------------------------------------------------------------------------------- t0181541 5
		-------------TTGGAAGAATTTCAGCTGGTT------------------------------------------------------------------------------------- t0741193 2
		--------------TGGAAGAATTTCAGCTGGTTG------------------------------------------------------------------------------------ t3851637 1
		---------------------------------------------------------------------------TTGGTGACTCAACCGGTTGGA----------------------- t4838409 1
novel_mir_925	1	S4-m0685 Chr2:33410140:33410226:- 87(nt) -54.30(kcal/mol)
		TTAGCAGATGCAAATTGGATAACTGGACAGGTAATCTGCCGTAGAAACTATATTACCTGTCCAGTTATCCAATTTGCATCGGCTGGA S4-m0685 13
		(((((.(((((((((((((((((((((((((((((.....((((...))))))))))))))))))))))))))))))))).))))).
		**********CAAATTGGATAACTGGACAGGTAA***************************************************** S4-m0685-5p 13
		----------CAAATTGGATAACTGGACAGGTAA----------------------------------------------------- t0071601 12
		----------CAAATTGGATAACTGGACAGGTAAT---------------------------------------------------- t1816129 1
novel_mir_4175	1	S2-3-m1995 Chr8:57812167:57812280:- 114(nt) -85.10(kcal/mol)
		CATGAAATCGCGGCCATGTCAGCGCGCTTTGCTGATGTGGCAGCAAATCGCGTCCTAGAGGGCGCGATTTGTTGCTATATCAGCAACTCGCGCTGACGTGGACACGATTTCCTT S2-3-m1995 6
		...(((((((.(.(((((((((((((..(((((((((((((((((((((((((((....)))))))))))))))))))))))))))..))))))))))))).).)))))))...
		********************************************************************************CAGCAACTCGCGCTGACGTGGACA********** S2-3-m1995-3p 6
		--------------------------------------------------------------------------------CAGCAACTCGCGCTGACGTGGACA---------- t0220954 6
novel_mir_2743	1	S4-m0302 Chr12:23558016:23558140:+ 125(nt) -69.70(kcal/mol)
		ACCTTGCGCGCAGTGTAGTTCTAAACCCGTCGGGGTTGGGGTACACCTGCACGACGTGGGAACACGAAATGTCCAGAACTACACCGCAACCTCGATTAGTTTAGAATTACACCACGCGCAAGGTA S4-m0302 11
		((((((((((..((((((((((((((..(((((((((((((((...(((.(((.((((....))))...))).)))...))).)).))))))))))..))))))))))))))..)))))))))).
		**********CAGTGTAGTTCTAAACCCGTCGGG******************************************************************************************* S4-m0302-5p 11
		----------CAGTGTAGTTCTAAACCCGTCGG-------------------------------------------------------------------------------------------- t1591010 1
		----------CAGTGTAGTTCTAAACCCGTCGGG------------------------------------------------------------------------------------------- t0100340 9
		-----------AGTGTAGTTCTAAACCCGTCGGGG------------------------------------------------------------------------------------------ t4579352 1
novel_mir_4127	1	S3-2-m1936 Chr9:44158314:44158460:- 147(nt) -100.10(kcal/mol)
		ATCGCGTTCACATCAGCGCGATGTCAGGGGACGTGTCAGCAAATCGCGTCCACATCAGCGCGCTTTGCTTATGTGGACACAAATCGCACCTACGAGGATGCGGTTTTCTGACACGTCCCCAGACATCGCGCTGACGTGGACGCGATT S3-2-m1936 6
		(((((((((((.(((((((((((((.(((((((((((((........((((((((.((((.....)))).))))))))..((((((((((.....)).)))))))).))))))))))))).))))))))))))).))))))))))).
		**********CATCAGCGCGATGTCAGGGGACGT***************************************************************************************************************** S3-2-m1936-5p 6
		----------CATCAGCGCGATGTCAGGGGACGT----------------------------------------------------------------------------------------------------------------- t0208771 6
novel_mir_849	2	S1-1-m0339 Chr11:41960809:41961200:+ 392(nt) -109.40(kcal/mol)
		ACGTTTTAATTATATCCTCAAATTATTGATTTATATCAAGCCAAATCCTTTCGTTATTAAAATTGTTAAATGACACATTAAATCTTATATAGCTAAATTTAAATAAAAATAGAATGTTGTCGCATAACTTTTAAAAGTAAAAAATAAAAATAAAGTAAAACTGAATAAAAAGAGTGAACAATAAAGCCTCCGTAAAAGCTTTGAA
		AACCTCAAAGCTACATTTTTAAAAACATCAATTTTTACATATTCATTTTTTCTTAAAGTTTTTCATTTTAAATTATATAACATAAAGTTAAGATATAGTGTGTCATTTAATAGTTAAATTAACAATTTTAATAATGGAAGGACCTAATTAATATAACATCGATAGTTTGAGGATGTAATTAAAATGA S1-1-m0339 43
		.(((((((((((((((((((((((((((((((((((.((......(((((((((((((((((((((((((((((((((((.((((((....(((..((((......))))...(((((((......((((....))))............((((((((((((......((((((((((..................((((((((.
		....)))))))).......((((((......))))))....)))))))))).....))))))..))))))......)))))))..))))))))).)))))))))))............)))))))))))))))))))))))).....)).)))))).))))))))))))))))))))))))))))).
		*************************************************************************************************************************************************************************************************************
		************************************************************************************************************************************************************CATCGATAGTTTGAGGATGTA********** S1-1-m0339-3p 43
		-------------------------------------------------------------------------------------------------------------------------------------------------------------------------------------------------------------
		------------------------------------------------------------------------------------------------------------------------------------------------------------CATCGATAGTTTGAGGATGTA---------- t0025734 41
		-------------------------------------------------------------------------------------------------------------------------------------------------------------------------------------------------------------
		-------------------------------------------------------------------------------------------------------------------------------------------------------------ATCGATAGTTTGAGGATGTA---------- t5954268 1
		-------------------------------------------------------------------------------------------------------------------------------------------------------------------------------------------------------------
		-------------------------------------------------------------------------------------------------------------------------------------------------------------ATCGATAGTTTGAGGATGTAATT------- t6924178 1
		S1-1-m1613 Chr5:35643210:35643589:+ 380(nt) -104.07(kcal/mol)
		ATGTTTTAATTACATCTCAAATTATCGATGTTAAATCAATTAGATCCTTCTATCATTGAAACCGTTAATTTTTTTCATTAAATGACATGTACAATCTTATATGACATAATTTAAAATGAAAATTTTAAAACGGTGCATACCTTTTAAAATTAAAACCTAAAAATAAAATAAAACCGAAAAAAAAAGTGAATGATAATTTCTGTAA
		AAGCTTCGAAAACCTTAAACCAAGATGTTTACATCATTTATTTTTCTTTAGAAGTTTCATTTTAAATTATGTCCTATAAGATCTGATGTCTCATTTAACATTTAAATTAATGATTTTAGTAACGAAAGTACCTTATTGATACAACATCGATAGTTTGAGGATGTAATGAGTATGT S1-1-m1613 42 ........
		((((((((((((((((((((((((..((((((.((...........(((((((.(((((((((......((((((((.((((.((((((((((.((((((((((((((((((((((((((((.(((....))))))))))))).....(((((...((((((((..((((.........(((.......))).........))))
		...............((((....)))).))))))))..)))))....)))))))))))))))))).)))))))).)))))).)))))))).....))))))))).))))))).((....))..)).))))))..)))))))))))))))).))))))))........
		*************************************************************************************************************************************************************************************************************
		************************************************************************************************************************************************CATCGATAGTTTGAGGATGTA********** S1-1-m1613-3p 42
		-------------------------------------------------------------------------------------------------------------------------------------------------------------------------------------------------------------
		------------------------------------------------------------------------------------------------------------------------------------------------CATCGATAGTTTGAGGATGTA---------- t0025734 41
		-------------------------------------------------------------------------------------------------------------------------------------------------------------------------------------------------------------
		-------------------------------------------------------------------------------------------------------------------------------------------------ATCGATAGTTTGAGGATGTA---------- t5954268 1
novel_mir_4168	1	S2-3-m0308 Chr11:6568912:6569012:- 101(nt) -44.10(kcal/mol)
		AGGGTAAGCCATGCTGGAGAAGCAGGGCACATGCTAAATCTATTAGGCAAAAATATTGTCTTTTATTTTGCATGTGCCTTGGCTCTCCATCTTGGAAACTC S2-3-m0308 14
		.((((...(((.(.((((((..((((((((((((.((((.....((((((.....))))))...)))).))))))))))))..)))))).).)))..))))
		**********************************************************************CATGTGCCTTGGCTCTCCATC********** S2-3-m0308-3p 14
		----------------------------------------------------------------------CATGTGCCTTGGCTCTCCATC---------- t0080434 14
novel_mir_2565	1	S1-1-m1811 Chr6:1477277:1477400:- 124(nt) -64.80(kcal/mol)
		GTTGCAAGATCTACTTGAGAAGATGAAAGGAAAAACATGGAACTTGAGGCAGGGCAGTTCATGCTCCAAATACATCAAGTTCCATGTTTTTCCTGTTCATCTTCTCAAGTTATTTTGGACGGTA S1-1-m1811 41
		(((.((((((..(((((((((((((((((((((((((((((((((((....(((((.....)))))........)))))))))))))))))))).))))))))))))))).)))))))))....
		********************AGATGAAAGGAAAAACATGGA*********************************************************************************** S1-1-m1811-5p 18
		**********************************************************************************CATGTTTTTCCTGTTCATCTTC******************** S1-1-m1811-3p 22
		-----------------AGAAGATGAAAGGAAAAACAT-------------------------------------------------------------------------------------- t3562966 1
		-------------------AAGATGAAAGGAAAAACATGG------------------------------------------------------------------------------------ t4630797 1
		--------------------AGATGAAAGGAAAAACATGG------------------------------------------------------------------------------------ t0409336 4
		--------------------AGATGAAAGGAAAAACATGGA----------------------------------------------------------------------------------- t0140769 10
		--------------------AGATGAAAGGAAAAACATGGAACT-------------------------------------------------------------------------------- t3471313 1
		-----------------------TGAAAGGAAAAACATGGAACT-------------------------------------------------------------------------------- t4466793 1
		------------------------------AAAAACATGGAACTTGAGGCA------------------------------------------------------------------------- t2139702 1
		----------------------------------------------------------------------------------CATGTTTTTCCTGTTCATC----------------------- t2440659 1
		----------------------------------------------------------------------------------CATGTTTTTCCTGTTCATCTTC-------------------- t0062869 19
		-----------------------------------------------------------------------------------ATGTTTTTCCTGTTCATCTTC-------------------- t0811403 2
novel_mir_5170	1	S3-2-m1037 Chr4:6915364:6915716:- 353(nt) -223.86(kcal/mol)
		ACCAATGGTGCCAAAGTGATTGGCGGCACCAATGGTGCCAAAGGATTAAAATTAGGCTAATTGCCTTCTAAGCCCTCCTTATTTATTATTTTCTTTTTATTCCCCTTCAACTCATTTTTTATTTAATAACTCTATTTTAATTTAATAAACTATTCTCATTTAATAACTCTATTTTAATTTAAATGAGAATAGTTTATTAAATTAA
		AATAGAGTTATTAAATAAAAAAATGAGTTGAAGGGAATAAAAAATAATAATAAATAAGAAGAGCTTAGAAGGCAATTAGCCCAATTTTAGTCCTTTGGCACCATTGGTGCTGCCAATCACTTTGGTGCCACCAATCTCACCTTTGGTG S3-2-m1037 6 ((((((((..
		(((((((((((((((((((((((((((((((((((((((((((.(((((((((((((((((((.((.(((((((((((((...(((((((((((.((((((((((((((((((((((((((((((((((((((((((((((((((((((((((...............)))))))))))))))))))))))))))))))))))))
		)))))).))))))))))))))))))))))))))..))))))))))))).)).))))))))))))))))))).)))))))))))))))))))))))))))))))))))))))))))..)))............))))).
		**********CCAAAGTGATTGGCGGCACCA******************************************************************************************************************************************************************************
		**************************************************************************************************************************************************** S3-2-m1037-5p 6
		----------CCAAAGTGATTGGCGGCACCA------------------------------------------------------------------------------------------------------------------------------------------------------------------------------
		---------------------------------------------------------------------------------------------------------------------------------------------------- t0256154 5
		------------AAAGTGATTGGCGGCACCAAT----------------------------------------------------------------------------------------------------------------------------------------------------------------------------
		---------------------------------------------------------------------------------------------------------------------------------------------------- t2312453 1
novel_mir_2477	2	S1-1-m1385 Chr3:15681288:15681443:- 156(nt) -82.20(kcal/mol)
		CCGCTAAAGGCCATGATCTTTAGCGGCGTTTGCGTTAAAAGCGTCACTAAAGACCATCATCTTTAGCGGCGTTTGTAGTAGAAGCGCTGCTAAAGGTCATGATATCTAGCGACGTTTGTGGCAAAAGTGCCGCTAAAGACCATGATCTTTAGCGGC S1-1-m1385 6
		(((((((((..((((.(((((((((((((((..((((.(((((((.(((.....(((.((((((((((((((((.......)))))))))))))))).))).....))).))))))).))))..))))))))))))))).))))..))))))))).
		**********CCATGATCTTTAGCGGCGTTT***************************************************************************************************************************** S1-1-m1385-5p 5
		----------CCATGATCTTTAGCGGCGTTT----------------------------------------------------------------------------------------------------------------------------- t0337769 5
		----------------------------------------------------------ATCTTTAGCGGCGTTTGTAGTAGA-------------------------------------------------------------------------- t5187523 1
		S1-1-m1685 Chr5:31594214:31594355:- 142(nt) -84.60(kcal/mol)
		TTTGTGATAGAAGCGCCGCTAAAGGGCATGATCTTTAGCGGCGTTTGTGATAGAAGCGCTGCTAAAGGTCATTATCTTTAGCGGCGTTTGTGATAAAAGCACCGCTAAAGGCCATGATCTTTAGCGGCGTTTTTTTCACATA S1-1-m1685 6
		..(((((.((((((((((((((((..((((..(((((((((.((((.((.((.((((((((((((((((....)))))))))))))))).)).)).)))).)))))))))..))))..)))))))))))))))).)))))..
		***************************************************************************************************************CCATGATCTTTAGCGGCGTTT********** S1-1-m1685-3p 5
		-------------------------GCATGATCTTTAGCGGCGTTTGT---------------------------------------------------------------------------------------------- t3596272 1
		---------------------------------------------------------------------------------------------------------------CCATGATCTTTAGCGGCGTTT---------- t0337769 5
novel_mir_5818	1	S4-m0900 Chr5:351322:351667:- 346(nt) -117.48(kcal/mol)
		CCATTAATTGCCATTAACGGTGTAACAGTAAGCTGATATGGCACGTTAAATCATAATTTTAAACAAAAATTTAGGTTAAATTATACAAGTGGTCCCCATATTTTTTTTCGTTTTAAGCAATTTTTTATGTTCTTTTAACTTCTTTTTTCTTTATTCTCTTCTGCTTCTCCTTTTATTTCCCTTCTTTCTCCATCTTTTTTAACTT
		CAAAGAAAAAAAATTAAATTGCTCAAAACAAAAAAAAAAATATAGGGATCAATTGCATAATTTAACCTAAAATTTTCATTGGAAATAATGATTTAACGTGCCACATCAGCTTACCATTACACCATTAATGACAATTAACAC S4-m0900 6 ...(((((((.((((((.(((((((..((((((((((.
		((((((((((((((((.(((((....((((.(((((((((((((((.(((.(((((((.(((((((((((.(((((.((((((((.....(((.....)))...((((((((((......................................................))))))))))....)))))))).)))))...))))))
		))))).))))))).))).))))))))))))))).)))).....))))).)))))))))))))))).))))))))))..))))))).)))))).)))))))...
		**********CCATTAACGGTGTAACAGTAAGCT***************************************************************************************************************************************************************************
		********************************************************************************************************************************************* S4-m0900-5p 6
		----------CCATTAACGGTGTAACAGTAAGCT---------------------------------------------------------------------------------------------------------------------------------------------------------------------------
		--------------------------------------------------------------------------------------------------------------------------------------------- t0149251 6
novel_mir_2497	1	S1-1-m1119 Chr2:16340681:16340814:+ 134(nt) -68.40(kcal/mol)
		CCAACTGGATGAGCTTTTTGCTGACATGTCAATGAAAGTGCATCCAGTTGGACGTATTTTCTTTGGAATTTTCAGAAACGCTTCCAGTTGAACGCGCTTTTCCTGACATGTCAGTAGAAAGCTCATCTAGTTAG S1-1-m1119 23
		..(((((((((((((((((((((((((((((..((((((((...((..((((.(..((((...((((...))))))))..).))))..))...))))))))..)))))))))))))))))))))))))))))..
		*****************************************************************************************************CCTGACATGTCAGTAGAAAGCTC********** S1-1-m1119-3p 22
		------------------------------AATGAAAGTGCATCCAGTTGGACG-------------------------------------------------------------------------------- t2870830 1
		-----------------------------------------------------------------------------------------------------CCTGACATGTCAGTAGAAAGCTC---------- t0059500 20
		-----------------------------------------------------------------------------------------------------CCTGACATGTCAGTAGAAAGCTCA--------- t4473251 1
		------------------------------------------------------------------------------------------------------CTGACATGTCAGTAGAAAGCTC---------- t4692072 1
novel_mir_5018	1	S3-2-m0959 Chr3:24929619:24929920:- 302(nt) -121.74(kcal/mol)
		AATCTTTAATAAGTTGGTATTATCCTTGGTTAGAGTTTTATCTCTCTGATTGCCTAAGGCGATAAGTTTGCAGAATAAGGGCACCTCATCGAGATTGGACCATACATGTTGCACCTACCATAGTAAAGTTTGAACCTTGTCAAAATGTCTATATTTCCTTTGATAGGTGATTGTGTGCCACACATGGTCCGATATTGACAAGGTG
		CTCTTGCTCTATGAACCCATCGCCTTAGGTATTTGGACTCTCCTTAAAGTTGGGAAACGAAAACCTGACTAGAGACAATACCAACCTATTGAGGATC S3-2-m0959 5 .((((((((((.(((((((((.((.((((((((.(((((.....((..(.(((((((((((((..((((..(((.(((((((((((..((((.
		((((((((((...(((.((((.(((....)))........((((.((((((..............))))))))))......)))).))).)))))))))).))))..))))))))))).)))..))))..))))))))))))).)..))...((((.......))))....))))))))))))).)).))))))))).)))))))
		))).
		*************************************************************************************************************************************************************************************************************
		***************************************************************CCTGACTAGAGACAATACCAACCT********** S3-2-m0959-3p 5
		-------------------------------------------------------------------------------------------------------------------------------------------------------------------------------------------------------------
		---------------------------------------------------------------CCTGACTAGAGACAATACCAACCT---------- t0238254 5
novel_mir_986	1	S1-1-m2224 Chr8:9765192:9765299:+ 108(nt) -46.00(kcal/mol)
		TGTACATGCAACCCTTTTTTACTCTCTTCCAAAGGCTTCAAGCTGCTATATGAAAACAATCATAGTTCGAAGTCTTGGAAGAGAGTAAAGAAAAGTTGTCATGATTTT S1-1-m2224 189
		....((((((((..((((((((((((((((((.((((((.((((.....((((......)))))))).))))))))))))))))))))))))..)))).)))).....
		********************ACTCTCTTCCAAAGGCTTCAAG****************************************************************** S1-1-m2224-5p 43
		*******************************************************************CGAAGTCTTGGAAGAGAGTAA******************** S1-1-m2224-3p 145
		--------------------ACTCTCTTCCAAAGGCTTCAA------------------------------------------------------------------- t0162187 9
		--------------------ACTCTCTTCCAAAGGCTTCAAG------------------------------------------------------------------ t0032394 33
		--------------------ACTCTCTTCCAAAGGCTTCAAGC----------------------------------------------------------------- t5380311 1
		-------------------------------------------------------------------CGAAGTCTTGGAAGAGAGT---------------------- t6603408 1
		-------------------------------------------------------------------CGAAGTCTTGGAAGAGAGTA--------------------- t0082011 15
		-------------------------------------------------------------------CGAAGTCTTGGAAGAGAGTAA-------------------- t0007228 128
		-------------------------------------------------------------------CGAAGTCTTGGAAGAGAGTAAA------------------- t2005364 1
		--------------------------------------------------------------------------TTGGAAGAGAGTAAAGAAAAG------------- t3083932 1
novel_mir_4004	1	S2-3-m0102 Chr10:4628961:4629103:- 143(nt) -64.40(kcal/mol)
		CAGCTCGAGGTTTTGTCTCCTGATTCCATCGAGAGCAGCACGGGATTCACTTGATCAGGTTATCAGCACAATCAGACAAGGCACCCCCACTCCGCAAATCCCGCACGGTTCTCGATGGAGTCTGGAGACAAAACCCAGACCAA S2-3-m0102 10
		..(.((..((((((((((((.(((((((((((((((....(((((((..((((.((.((((........)))).))))))((...........)).)))))))....))))))))))))))).))))))))))))..)).)..
		****************************************************************************************************************CGATGGAGTCTGGAGACAAAA********** S2-3-m0102-3p 10
		----------------------------------------------------------------------------------------------------------------CGATGGAGTCTGGAGACAAAA---------- t0114289 10
novel_mir_4040	2	S2-3-m0572 Chr13:28147846:28147932:+ 87(nt) -61.80(kcal/mol)
		CACGTCAGCGCGCTTTGCTGACGTGGAAACAAATCGCGTCCTCTGAAGCTCGATTTGTTGCCATGTCAGCAAAGCGCGCAGACGTGG S2-3-m0572 13
		((((((.(((((((((((((((((((.(((((((((.((........)).))))))))).))))))))))))))))))).)))))).
		**********CGCTTTGCTGACGTGGAAACAAAT***************************************************** S2-3-m0572-5p 12
		******************************************************TTGTTGCCATGTCAGCAAAGCGCG********* S2-3-m0572-3p 1
		----------CGCTTTGCTGACGTGGAAACAAAT----------------------------------------------------- t0096224 12
		---------------------------------------------------GATTTGTTGCCATGTCAGCAAAGC------------ t2970082 1
		S2-3-m0968 Chr2:28294511:28294597:- 87(nt) -55.40(kcal/mol)
		CACGTCAGAGCGCTTTGCTGACGTGGAAACAAATCGCTTCCACAAAAGCACGATTTGTGTCCACATCAGCAAAGTGCGCTGACGTGG S2-3-m0968 12
		((((((((.((((((((((((.(((((.(((((((((((......))))..))))))).))))).)))))))))))).)))))))).
		**********CGCTTTGCTGACGTGGAAACAAAT***************************************************** S2-3-m0968-5p 12
		----------CGCTTTGCTGACGTGGAAACAAAT----------------------------------------------------- t0096224 12
novel_mir_4047	1	S3-2-m0654 Chr1:35023891:35024165:+ 275(nt) -108.88(kcal/mol)
		TCATCCACCGAGCAGTCAATCGGACTCTCAAACAGTGGAGGTATTGTGCCTAAGGTGTCTATGCTCAGTTTAGCCGAAGGTTTTTGTCTTTCAACTCCGAGGAGATTCCAACGGGTTCACGGAGTTTAGGGACTGTCTAATCACCGAGGAAATGTTTAGCAATTGGCCTTAGTGGGTTTTGAACCCATGCCCTTAAATGAC
		ATTAGTGGGTAAGAACATCCCAGGCATAATACCTCCATTGTTTGAGGGTCTGATCGTAGACACTTCAAAGACTT S3-2-m0654 62
		.........(((..(((.(((((((((((((((((((((((((((((((((..(((((((.((((((......((...(((....((((((.(((((((.(((....((....))))).))))))).)))))).........)))..)).((((((........(((....((((((.....))))))))).......)))
		)))..)))))))).)))))..)))))))))))))))))))))))))))))))))....)))..)))........
		********************CGGACTCTCAAACAGTGGAGGTA**************************************************************************************************************************************************************
		************************************************************************** S3-2-m0654-5p 56
		*********************************************************************************************************************************************************************************************************
		*********************************TCCATTGTTTGAGGGTCTGAT******************** S3-2-m0654-3p 6
		--------------------CGGACTCTCAAACAGTGGAGGTA--------------------------------------------------------------------------------------------------------------------------------------------------------------
		-------------------------------------------------------------------------- t0023869 46
		--------------------CGGACTCTCAAACAGTGGAGGTAT-------------------------------------------------------------------------------------------------------------------------------------------------------------
		-------------------------------------------------------------------------- t0113061 10
		---------------------------------------------------------------------------------------------------------------------------------------------------------------------------------------------------------
		---------------------------------TCCATTGTTTGAGGGTCTGAT-------------------- t0189919 6
novel_mir_5106	1	S3-2-m0381 Chr12:940124:940223:- 100(nt) -58.70(kcal/mol)
		CGGGGCGGGGCGGGCTTGGGCAAAATTTTAGGCTCATTTTTTAGGCCAGACCCGGCCTAGTAAATGGGCCTGAATTTTTAGTTAAGCCTGGCCTGAACCT S3-2-m0381 5
		.((..((((.(((((((((..((((.(((((((((((((.(((((((......))))))).))))))))))))).))))..))))))))).))))..)).
		**********CGGGCTTGGGCAAAATTTTAGGCT****************************************************************** S3-2-m0381-5p 5
		----------CGGGCTTGGGCAAAATTTTAGGCT------------------------------------------------------------------ t0272578 5
novel_mir_2504	5	S1-1-m0781 Chr13:17012972:17013038:- 67(nt) -46.00(kcal/mol)
		CGCTAAAGGTCGTGATCTTTAGCGGCGTTTGTGATAAAAGCGCCGCTAAAGGTCGTGATCTTTAGCT S1-1-m0781 11
		.(((((((((((((((((((((((((((((.......))))))))))))))))))))))))))))).
		**********CGTGATCTTTAGCGGCGTTTG************************************ S1-1-m0781-5p 10
		------AGGTCGTGATCTTTAGCGGCGTTT------------------------------------- t3155847 1
		---------TCGTGATCTTTAGCGGCGTTTG------------------------------------ t1166292 2
		----------CGTGATCTTTAGCGGCGTTTG------------------------------------ t0190451 8
		S1-1-m1321 Chr3:11081941:11082007:+ 67(nt) -47.00(kcal/mol)
		CGCTAAAGGCCGTGATCTTTAGCGGCGTTTGTGTAAAAGCGCCGCTAAAGGTCATGACTTTTAGCGG S1-1-m1321 8
		(((((((((.((((((((((((((((((((......)))))))))))))))))))).))))))))).
		**********CGTGATCTTTAGCGGCGTTTG************************************ S1-1-m1321-5p 8
		----------CGTGATCTTTAGCGGCGTTTG------------------------------------ t0190451 8
		S1-1-m1513 Chr4:14208734:14208880:- 147(nt) -71.50(kcal/mol)
		GGCGTTTTCTGGAGAAGCGCCGCTAAAGATCATTATCGTTAGCGGCGTTTGTTTTGTAAGTGCCGCTAAAGACCATGACCTTTAGCGGTGTTTGTCATAAAAGTGTCGTTAAAGAGCGTGATCTTTAGCGGCGTTTGTGGGAAAAGC S1-1-m1513 11
		.((.((((((.(..(((((((((((((((((((..((.((((((((((((....((((((..(((((((((........)))))))))..)))).))...)))))))))))).))..))))))))))))))))))).).))))))))
		********************************************************************************************************************CGTGATCTTTAGCGGCGTTTG********** S1-1-m1513-3p 10
		------------------------------------------------------------------TAAAGACCATGACCTTTAGCGGTG--------------------------------------------------------- t2552611 1
		--------------------------------------------------------------------------------------------------------------------CGTGATCTTTAGCGGCGTTTG---------- t0190451 8
		----------------------------------------------------------------------------------------------------------------------TGATCTTTAGCGGCGTTTGTGGG------ t3779993 1
		-----------------------------------------------------------------------------------------------------------------------GATCTTTAGCGGCGTTTGTGGGAA---- t5428693 1
		S1-1-m1797 Chr6:40926522:40926632:+ 111(nt) -63.34(kcal/mol)
		CGCTAAAGGTCGTGATCTTTAGCGGCGTTTGTGGGAAAAGCGCCGCTAAAGGTCGCGGTCTATACCGGCGTTTGTGGGGAAAACGCCGCTAAAGGTCGCGGTCTATAGCGG S1-1-m1797 13
		(((((.((..((((((((((((((((((((.......((((((((.((.(((......))).)).)))))))).......))))))))))))))))))))..)).))))).
		**********CGTGATCTTTAGCGGCGTTTG******************************************************************************** S1-1-m1797-5p 12
		------AGGTCGTGATCTTTAGCGGCGTTT--------------------------------------------------------------------------------- t3155847 1
		---------TCGTGATCTTTAGCGGCGTTTG-------------------------------------------------------------------------------- t1166292 2
		----------CGTGATCTTTAGCGGCGTTTG-------------------------------------------------------------------------------- t0190451 8
		------------TGATCTTTAGCGGCGTTTGTGGG---------------------------------------------------------------------------- t3779993 1
		-------------GATCTTTAGCGGCGTTTGTGGGAA-------------------------------------------------------------------------- t5428693 1
		S1-1-m2077 Chr7:9196169:9196236:- 68(nt) -42.70(kcal/mol)
		CGCTAAAAGTCGTGATCTTTAGCGGCGTTTGTGATAAAAGCGCCGCTAAAGGCCATGATCTTTAGCGG S1-1-m2077 10
		(((((((..(((((..((((((((((((((.......))))))))))))))..)))))..))))))).
		**********CGTGATCTTTAGCGGCGTTTG************************************* S1-1-m2077-5p 10
		---------TCGTGATCTTTAGCGGCGTTTG------------------------------------- t1166292 2
		----------CGTGATCTTTAGCGGCGTTTG------------------------------------- t0190451 8
novel_mir_2609	1	S1-1-m2423 Chr8:21979885:21980083:- 199(nt) -99.10(kcal/mol)
		ATTGTTCCTATTGTGTTTATACTCGATTTAGCCTTAAGTTTTTGTCTCCCTATTTCGAGAAAGGGCGGTAGTCTTCTTATCCACTAAGACCCTTTAAGGGTAGGGGTTCGAACCCCCTCCGTGAACCCCTTTAGGCTTTTCTCGGAGTAGGGAGACAAAAACCCAAGGCTAAAATCGAGCATAGACATCTCAGGAATAA S1-1-m2423 9
		.((((((((...((((((((.((((((((((((((..(((((((((((((((((((((((((((.(......................((((.....)))).((((((((...........))))))))....).)))))))))))))))))))))))))))..)))))).)))))))).))))))))...))))))))
		************************************************************************************************************************************************************************CTAAAATCGAGCATAGACATC********** S1-1-m2423-3p 8
		-------------------------------------------------------------------------------------------------------------------------------------------------AGTAGGGAGACAAAAACCCAAGGC------------------------------ t3817298 1
		---------------------------------------------------------------------------------------------------------------------------------------------------------------------AGGCTAAAATCGAGCATAGACA------------ t1664829 1
		---------------------------------------------------------------------------------------------------------------------------------------------------------------------AGGCTAAAATCGAGCATAGACATC---------- t5734711 1
		------------------------------------------------------------------------------------------------------------------------------------------------------------------------CTAAAATCGAGCATAGACATC---------- t0266568 6
novel_mir_2518	1	S1-1-m1045 Chr1:25134457:25134730:- 274(nt) -134.60(kcal/mol)
		AAAAACGCCGCTAAAGATCTGAGCATTAGTGGCGCTTTCTCAAAAAATGCCGCAAAAGATCTGAGCATTAGCGGCGCTTTTTTTAAAAACGCCGCTAAAGATCTGAAAGGTACAAAACGATGTCGTTGGACTTAGACTTTTTGCGGCGTTTTTTCGAAAAACGCCGCTAATGCTAATTTTTAGCGGCGCTTTCCTAGAAACACCG
		CTAACGCTCGATCTTTAGAGGCGTTTTACGTAAAACGCCGCTATTGCTCGATTTTTAGTGGCGTTTTTT S1-1-m1045 10
		(((((((((((((((((((.(((((.((((((((.(((..(..((((((((.(.(((((((..(((((((((((((.(((((..(((((((((((.((((.((((...(((....((((....))))..)))))))))))..)))))))))))..))))).))))))))))))).....(((((((.(.((((...))))).)))
		)))).....))))))).).))))))))..)..))))))))))).)))))))))))))))))))))))).
		**********CTAAAGATCTGAGCATTAGTGGCG***************************************************************************************************************************************************************************
		********************************************************************* S1-1-m1045-5p 9
		----------CTAAAGATCTGAGCATTAGTGGCG---------------------------------------------------------------------------------------------------------------------------------------------------------------------------
		--------------------------------------------------------------------- t0210539 7
		-----------TAAAGATCTGAGCATTAGTGGCGC--------------------------------------------------------------------------------------------------------------------------------------------------------------------------
		--------------------------------------------------------------------- t6013343 1
		------------AAAGATCTGAGCATTAGTGGCGCT-------------------------------------------------------------------------------------------------------------------------------------------------------------------------
		--------------------------------------------------------------------- t2681855 1
		-----------------------------------------------------AAAAGATCTGAGCATTAGCGGCGC--------------------------------------------------------------------------------------------------------------------------------
		--------------------------------------------------------------------- t5858394 1
novel_mir_2484	1	S1-1-m0509 Chr12:1207839:1208010:+ 172(nt) -39.96(kcal/mol)
		TTGAATGAGACTAAGAGATTGGGATTTGGTAGGATGATATTGAAGAACCTAATTTAACGTATCAAATTACGACAAACCACTATCAAATTACGTCATCTTTATCCCTTTTTAATGAGAGGATGACAAATCAAATTTTTCCTCCTAAATTTTAGTACTTTTAGCTGGATTTGAA S1-1-m0509 9
		(..(((.((.(((((((((((((((((((.((((.((..((((..............((((......))))....................(((((((((...............)))))))))...))))..)).)))).)))))))))))).))))))))).).))..).
		**********CTAAGAGATTGGGATTTGGTAGGA****************************************************************************************************************************************** S1-1-m0509-5p 8
		----------CTAAGAGATTGGGATTTGGTAGGA------------------------------------------------------------------------------------------------------------------------------------------ t0203506 7
		-------------AGAGATTGGGATTTGGTAGGATGA--------------------------------------------------------------------------------------------------------------------------------------- t4584805 1
		--------------------------------------------------------------------------------------------------------------AATGAGAGGATGACAAATCAAAT--------------------------------------- t7204027 1
novel_mir_5031	1	S3-2-m1286 Chr6:46011855:46012056:+ 202(nt) -61.80(kcal/mol)
		TAGTCCTCTACATTAGATCAAAGACCAAATTGGTCATATCTGTAAAAAATTTCATCCAATTGTACTGTTAAAAACTTGTGTGGCTAACAGAAATAACCAATTAGTGACATATGGCTTGCCACATGTACCTTAAAAATAAATGAAATTTTAAGCAAAAGGACCACTGGACTAGTTTGCTCTTTGATCTAATGTACAAGGATCA S3-2-m1286 5
		..(((((.((((((((((((((((.((((((((((.....(((..((((((((((.........((((((...((....))...))))))............((..((((.(((....))).))))..)).........))))))))))..)))..((.....)).)))))))))).))))))))))))))))..)))))..
		************************************************************************************************************************************************************************CTAGTTTGCTCTTTGATCTAATGT********** S3-2-m1286-3p 5
		------------------------------------------------------------------------------------------------------------------------------------------------------------------------CTAGTTTGCTCTTTGATCTA-------------- t2785527 1
		------------------------------------------------------------------------------------------------------------------------------------------------------------------------CTAGTTTGCTCTTTGATCTAATGT---------- t0282281 4
novel_mir_4080	1	S2-3-m1356 Chr5:42982752:42983192:- 441(nt) -140.10(kcal/mol)
		TATTTATTTGCTATAAACAGTCGATGGTATCTCCATCTCTCTAATGCTACCACCAGGCCGGCTCAGGCGCTGAGCAATGACTCCAATGCCACTTTCGCAAACTTCTCGAGGCTGACCTAGCGGTTGTCCTGACAAATGAGGTTAAGGATCAGAAGATCTTACAGAACTATGTTTTCTATCCCAACTTCTCTTACTAGGTGGAGGA
		GGAGGAGGGGGGGGGGTTAATATTATTAACTATCATAAGAATGTGTCAACAAAATCATTTAGGCACACCAGTTAAACCAGAGTCTGGGTTTATCCAAGTAACAAAATATTACTAACCTTTGATGTAACAATAGCATTGTTTTTGACATGCTTAACACACAGCCAGGCAGATTCTGCATCACGAAGCTCGTCATTGGAATCCTGGA
		GATGCCATCGACTGTTTGTAACAAATAGAAT S2-3-m1356 6
		..((((((((.((((((((((((((((((((((((.........((((.....((((((......))).)))))))..((.((((((((...(((((............(((((.......(((.(((((((...((((((((((.((((....))))..........(((((..((..(((..((((((((.((......)).)
		)))))))..)))..))..)))))..)))))).)))).....(((....))).......))))).))))).((((...(((((...(((....))).(((((.......)))))...)))))...))))...(((((.(((...)))))))).......)))))..((((...))))....)))))...).))))))).)).))))
		)))))))))))))))))))).))))))))..
		**********CTATAAACAGTCGATGGTATC******************************************************************************************************************************************************************************
		*************************************************************************************************************************************************************************************************************
		******************************* S2-3-m1356-5p 5
		----------CTATAAACAGTCGATGGTATC------------------------------------------------------------------------------------------------------------------------------------------------------------------------------
		-------------------------------------------------------------------------------------------------------------------------------------------------------------------------------------------------------------
		------------------------------- t0272426 5
		-------------------------------------------------------------------------------------------------------------------------------------------------------------------------------------------------------------
		-------------------------------------------------------------------------------------------------------------------------------------------------------------------------------------------------------------
		-------TCGACTGTTTGTAACAAATAG--- t5484890 1
novel_mir_67	2	S2-3-m0644 Chr13:15649846:15649972:- 127(nt) -62.69(kcal/mol)
		AAAAACGCCGCTATAGAACATGACCTTTAGCAGCGCTTTTTCCACAAACGCCGCTGTAGGACATGACCTTTAGCGGCGCTTTTCCTAAAAACGCCACTAAAGGTCATGTTCTTTAGTGCCGTTTTTA S2-3-m0644 31
		(((((((.(((((.((((((((((((((((..(((.((((........((((((((.(((......))).))))))))........)))).)))..)))))))))))))))).))))).))))))).
		**********CTATAGAACATGACCTTTAGCAGC********************************************************************************************* S2-3-m0644-5p 31
		----------CTATAGAACATGACCTTTAGCAGC--------------------------------------------------------------------------------------------- t0043029 24
		-----------TATAGAACATGACCTTTAGCAGC--------------------------------------------------------------------------------------------- t6118375 1
		------------ATAGAACATGACCTTTAGCAGC--------------------------------------------------------------------------------------------- t4795335 1
		------------ATAGAACATGACCTTTAGCAGCGC------------------------------------------------------------------------------------------- t0389812 4
		-------------TAGAACATGACCTTTAGCAGC--------------------------------------------------------------------------------------------- t3825175 1
		S2-3-m1291 Chr5:7355631:7355805:- 175(nt) -75.40(kcal/mol)
		ACAAATGACGCTATAGAACATGACCTTTAGCAGCATGTTTTGTAAAAAGCACTGCTAAAGAACATGACCTTTAGGGGAGCAGTACTTTCCCCACAGACGCCACTAAAGAACATGACATTTAGCGACGCTTTTACCAAAACCGCCGCTAAAGGTCATGTTCTTTAGCGGCATTTTT S2-3-m1291 28
		..(((((.(((((.(((((((((((((((((.((..((((((..((((((..(((((((...((((..(((((((((((.......))))))...........)))))..))))...)))))))..))))))..)))))).)).))))))))))))))))).))))).)))))..
		**********CTATAGAACATGACCTTTAGCAGC********************************************************************************************************************************************* S2-3-m1291-5p 28
		----------CTATAGAACATGACCTTTAGCAGC--------------------------------------------------------------------------------------------------------------------------------------------- t0043029 24
		-----------TATAGAACATGACCTTTAGCAGC--------------------------------------------------------------------------------------------------------------------------------------------- t6118375 1
		------------ATAGAACATGACCTTTAGCAGC--------------------------------------------------------------------------------------------------------------------------------------------- t4795335 1
		------------ATAGAACATGACCTTTAGCAGCA-------------------------------------------------------------------------------------------------------------------------------------------- t5640787 1
		-------------TAGAACATGACCTTTAGCAGC--------------------------------------------------------------------------------------------------------------------------------------------- t3825175 1
novel_mir_4073	1	S2-3-m1229 Chr5:21529279:21529352:+ 74(nt) -39.40(kcal/mol)
		AAGACCATGTCTGGGACATGGCGTTGGCAATGAGATGAGAGGTTTCATGTAAGGCCATGTCTGGGACATGGCGT S2-3-m1229 5
		..(.((((((((.(((((((((.(((.((.((((((.....))))))))))).))))))))).)))))))))..
		**********CTGGGACATGGCGTTGGCAA******************************************** S2-3-m1229-5p 5
		----------CTGGGACATGGCGTTGGCAA-------------------------------------------- t0264427 5
novel_mir_1179	1	S2-3-m0859 Chr2:5647898:5648075:+ 178(nt) -71.00(kcal/mol)
		GAATAGAAACCTTAAGGTGGGTTTGGATGGGCGATTGGGTGCGGTGCGGTGCGTTTAGTTTACTTTTTGTCTCACGCTACAGTATCGCTACAGTATCTAATCTCACCGCCACCGCTGTTTTTACACTAACCCCAAGTAAACGTATCGCCCATCCAAGCTCACCCTAAGTCAGAAGTTA S2-3-m0859 17
		..........((((.((((((((((((((((((((((((.(((((((((((.(.((((..((((....((...((......))...))...)))).)))).).))))).)))))).((....))......)))).........)))))))))))))))))))).))))..........
		**********CTTAAGGTGGGTTTGGATGGGCGA************************************************************************************************************************************************ S2-3-m0859-5p 16
		----------CTTAAGGTGGGTTTGGATGGGCGA------------------------------------------------------------------------------------------------------------------------------------------------ t0091809 12
		-----------TTAAGGTGGGTTTGGATGGGCGA------------------------------------------------------------------------------------------------------------------------------------------------ t5637766 1
		-----------TTAAGGTGGGTTTGGATGGGCGAT----------------------------------------------------------------------------------------------------------------------------------------------- t0648136 3
		--------------AGGTGGGTTTGGATGGGCGATTGGG------------------------------------------------------------------------------------------------------------------------------------------- t5783080 1
novel_mir_3369	1	S4-m0778 Chr4:753645:753789:+ 145(nt) -45.90(kcal/mol)
		TGTTAAAAGTTTCATCCATTTGTACTGTTAAGAACTGGCTTGGTTGATAGTTTAATCAGATAACGACATATGGTATGCCAGGTGTAACTCATGTTGACATATAAAAACTAGCTTTTAACAGTAGAATTTGATGGAATTTTTAACA S4-m0778 29
		.(((((((((((((((...((.(((((((((((.((((.((((((((....))))))))......((((.(((....))).))))......................)))).))))))))))).))...))))))))))))))).
		***************************************************************************************************************CTTTTAACAGTAGAATTTGATGGA********** S4-m0778-3p 28
		-------------------------------------------------------------------------------------------------------------AGCTTTTAACAGTAGAATTTGATG------------ t4547777 1
		--------------------------------------------------------------------------------------------------------------GCTTTTAACAGTAGAATTTGATGG----------- t0803912 2
		---------------------------------------------------------------------------------------------------------------CTTTTAACAGTAGAATTTGATGGA---------- t0040316 23
		----------------------------------------------------------------------------------------------------------------TTTTAACAGTAGAATTTGATGGA---------- t0595580 2
		-----------------------------------------------------------------------------------------------------------------------AGTAGAATTTGATGGAATTTTTAA-- t1178930 1
novel_mir_977	1	S4-m1070 Chr6:35462943:35463292:- 350(nt) -121.80(kcal/mol)
		AGATTAAAATATGCCATAAGTCCTTATACACTTCATAAACTTGGAATTTAGTCCTATACTTTTATTTCTAGGAATTTAATTCATCTACCTTTCAAATTTCAAATTTCAAGTATTTTGTTAAATTTAGGTTCATTACAACATCATTTTTTAGTTACATTGCTACCAAGTTAGCACTTTTATTATTTCAAAAGGCCACACCAATAAA
		TTTAACAAAAAAAATTTACAATTTTAATAATTAGATTTGAATTTTGAAATTTGAAAAGTATAGGGTCTAAATTCCTGGGAATAAAAATATATGGACTAAATTACAAATCATGAAGAGTATAGGGACTTATGGCATAATTTAACAT S4-m1070 22 ...(((((.((((((((((((((((((((.((((((....(((.
		((((((((((((((.(((((((((((((((((((..((...(((.((((((((((((((.(((((((.(((((((((((((((((.............((((..((((......))))..))))..((.(((((........)))))))...)))..)))))))))))))).........((((.....))))..))))))).))
		)))))))))))).)))...))..))))))))))))))))))).)))).)))))))))).)))...)))))).)))))))))))))))))))).)))))...
		*************************************************************************************************************************************************************************************************************
		***************************************************************************************************************GAAGAGTATAGGGACTTATGGCAT********** S4-m1070-3p 22
		-------------------------------------------------------------------------------------------------------------------------------------------------------------------------------------------------------------
		---------------------------------------------------------------------------------------------------------------GAAGAGTATAGGGACTTATGGCAT---------- t0049047 18
		-------------------------------------------------------------------------------------------------------------------------------------------------------------------------------------------------------------
		----------------------------------------------------------------------------------------------------------------AAGAGTATAGGGACTTATGGCAT---------- t2666809 1
		-------------------------------------------------------------------------------------------------------------------------------------------------------------------------------------------------------------
		-----------------------------------------------------------------------------------------------------------------AGAGTATAGGGACTTATGGCA----------- t4595085 1
		-------------------------------------------------------------------------------------------------------------------------------------------------------------------------------------------------------------
		-----------------------------------------------------------------------------------------------------------------AGAGTATAGGGACTTATGGCATA--------- t2754637 1
		-------------------------------------------------------------------------------------------------------------------------------------------------------------------------------------------------------------
		------------------------------------------------------------------------------------------------------------------GAGTATAGGGACTTATGGCAT---------- t3132246 1
novel_mir_832	1	S3-2-m0069 Chr10:830943:831049:- 107(nt) -54.90(kcal/mol)
		AAGTTTGGAAGAGCTTGGAAGTGCATCCGGCTGGACAAGTTTTCATGCTGATATGTTTGGAAAACTCGCCTAGCTGGATGCCTTTTCAAGCTCTTTCTCCGAAACTG S3-2-m0069 31
		.((((((((((((((((((((.((((((((((((.(.(((((((..((......))...))))))).).)))))))))))).))))))))))))...))).))))).
		**********GAGCTTGGAAGTGCATCCGGC**************************************************************************** S3-2-m0069-5p 27
		**************************************************************************TGGATGCCTTTTCAAGCTCTT************ S3-2-m0069-3p 3
		----------GAGCTTGGAAGTGCATCCGGC---------------------------------------------------------------------------- t0044756 24
		-------------CTTGGAAGTGCATCCGGCTGG------------------------------------------------------------------------- t0407239 3
		------------------AAGTGCATCCGGCTGGACAAGTTT----------------------------------------------------------------- t2853832 1
		--------------------------------------------------------------------------TGGATGCCTTTTCAAGCTCTT------------ t5705944 1
		--------------------------------------------------------------------------TGGATGCCTTTTCAAGCTCTTT----------- t1398224 1
		--------------------------------------------------------------------------TGGATGCCTTTTCAAGCTCTTTC---------- t5311344 1
novel_mir_1258	1	S1-1-m1617 Chr5:39642322:39642497:+ 176(nt) -37.20(kcal/mol)
		TCTAGTAGATTACTGATGTCTTAGTGTCGAGAATTGAATATTTGAAGAGAATTTAAAACACGATCCCTTTTTGTATTAGGACATTACTTAACTAAATTAGTTTTCACGAAGAGAGCTTATTTCAAGTTAATTGAGAAGAAATGATCATATCTCGTACGTTAGGACATACTGCCTTA S1-1-m1617 11
		....((((.......(((((((((((((((((..(((.(((((........(((((.(((.((.....)).))).)))))...(((.((((((((((.(((((((.....))))))).))))..)))))).)))....))))).)))..))))).)))))))))))).))))....
		**********************************************************************************************************************************************GATCATATCTCGTACGTTAGGACA********** S1-1-m1617-3p 11
		--------------------------------------------------------------------------------------------------------------------------------------------ATGATCATATCTCGTACGTTAGGA------------ t4369729 1
		----------------------------------------------------------------------------------------------------------------------------------------------GATCATATCTCGTACGTTAGGACA---------- t0133444 10
novel_mir_2635	1	S1-1-m0013 Chr10:2429239:2429413:+ 175(nt) -75.71(kcal/mol)
		AAATGGGCAAATTAGTCCCTTAATGCTAGATCAAAGAGCAAACTAGTTCTTTAGTTAAAAATTCCATCCAACGTGTCACTCTACGACAGTTTTAAACCGTGCAAATGGATGACAGTTTTAATAGAAAGAACTAATTTGCTCTTTGATTTAACGTATAGGGACTAATTTGCTTATT S1-1-m0013 5
		.(((((((((((((((((((..(((.((((((((((((((((.(((((((((.(((((((....((((((...((.(((...................)))))..))))))....)))))))..))))))))).)))))))))))))))).)))..)))))))))))))))))))
		************************************************************************************************************************************************GATTTAACGTATAGGGACTAA********** S1-1-m0013-3p 5
		------------------------------------------------------------------------------------------------------------------------------------------------GATTTAACGTATAGGGACTAA---------- t0346059 5
novel_mir_2473	1	S1-1-m0353 Chr11:44115443:44115561:+ 119(nt) -64.00(kcal/mol)
		GTTTGCTGCTGCAGCATTATCAAGATTCACAAGAGGCGTTTTAGGGTCTTTTTTGATTGATTGATCAATCAATAAGCCCTTTTATGATTGAGAATCTTGATGATGCTGCAGTGGCAATA S1-1-m0353 19
		..((((..((((((((((((((((((((.(((....(((...((((.(((..((((((((....)))))))).)))))))...))).))).))))))))))))))))))))..))))..
		**********GCAGCATTATCAAGATTCACA**************************************************************************************** S1-1-m0353-5p 19
		----------GCAGCATTATCAAGATTCACA---------------------------------------------------------------------------------------- t0062195 19
novel_mir_2721	1	S1-1-m0436 Chr11:25479407:25479482:- 76(nt) -57.50(kcal/mol)
		AGCGCAACCTGCTGACGTGGAAGGAAATCGCTACCTCAGGGACGCGATTTCCTTCCACGTCGGCTAGGTCGCGCTG S1-1-m0436 10
		(((((.(((((((((((((((((((((((((..((....))..))))))))))))))))))))).)))).))))).
		**********GCTGACGTGGAAGGAAATCGCTA******************************************* S1-1-m0436-5p 9
		--CGCAACCTGCTGACGTGGAAGGAA-------------------------------------------------- t5120363 1
		----------GCTGACGTGGAAGGAAATCGCTA------------------------------------------- t0189510 8
		------------TGACGTGGAAGGAAATCGCTA------------------------------------------- t6525775 1
novel_mir_5687	2	S4-m0396 Chr13:38001331:38001607:+ 277(nt) -100.70(kcal/mol)
		ATTGAGCTTTGTTACCTCTCCAACGGCAATCCGAATGGGTTTTAAATGCCAACTGGGATAAGAATAATTTTTTCAATCAAAATGGAAAAGAAAACTAAAAGAAAGGAGACAAATGATTTTTTTTTCCAGTTTAAGGTGTAATTAATTTAAAATTTTTAATTAATTAAAATTATTTAATTAAAAACC
		TGTTCTAGTCTCAATCAGACATTCAAGTTGGTATTTAAAACCCATTTGGACTGTTGTATAGGATTGTCGTTAGGGAGGTAACAGAGCTTAA S4-m0396 363
		.(((((((((((((((((((.((((((((((((((((((((((((((((((((((((((.(((((.................(((((((((((((.....)...(....)......)))))))))))).....((((.(((((((..(((...((((((....))))))))).)))))))...)))
		)))))).))))).....(.....).))))))))))))))))))))))..((....))...))))))))))).)))))))))))))))))))
		******************************************************************************************************************************************************************************************
		************************************************************GGATTGTCGTTAGGGAGGTAA********** S4-m0396-3p 359
		------------------------------------------------------------------------------------------------------------------------------------------------------------------------------------------
		----------------------------TGGTATTTAAAACCCATTTGGACTG-------------------------------------- t1765909 1
		------------------------------------------------------------------------------------------------------------------------------------------------------------------------------------------
		------------------------------GTATTTAAAACCCATTTGGACTGT------------------------------------- t1417234 1
		------------------------------------------------------------------------------------------------------------------------------------------------------------------------------------------
		---------------------------------TTTAAAACCCATTTGGACTGT------------------------------------- t3413259 1
		------------------------------------------------------------------------------------------------------------------------------------------------------------------------------------------
		--------------------------------------------------------TATAGGATTGTCGTTAGGGAGGTA----------- t3208882 1
		------------------------------------------------------------------------------------------------------------------------------------------------------------------------------------------
		---------------------------------------------------------ATAGGATTGTCGTTAGGGA--------------- t2707802 1
		------------------------------------------------------------------------------------------------------------------------------------------------------------------------------------------
		---------------------------------------------------------ATAGGATTGTCGTTAGGGAGGTA----------- t0170582 5
		------------------------------------------------------------------------------------------------------------------------------------------------------------------------------------------
		---------------------------------------------------------ATAGGATTGTCGTTAGGGAGGTAA---------- t0171382 5
		------------------------------------------------------------------------------------------------------------------------------------------------------------------------------------------
		----------------------------------------------------------TAGGATTGTCGTTAGGGA--------------- t0734556 2
		------------------------------------------------------------------------------------------------------------------------------------------------------------------------------------------
		----------------------------------------------------------TAGGATTGTCGTTAGGGAGGT------------ t3184228 1
		------------------------------------------------------------------------------------------------------------------------------------------------------------------------------------------
		----------------------------------------------------------TAGGATTGTCGTTAGGGAGGTAA---------- t0361440 3
		------------------------------------------------------------------------------------------------------------------------------------------------------------------------------------------
		----------------------------------------------------------TAGGATTGTCGTTAGGGAGGTAAC--------- t0017327 60
		------------------------------------------------------------------------------------------------------------------------------------------------------------------------------------------
		-----------------------------------------------------------AGGATTGTCGTTAGGGAGG------------- t1255532 1
		------------------------------------------------------------------------------------------------------------------------------------------------------------------------------------------
		-----------------------------------------------------------AGGATTGTCGTTAGGGAGGT------------ t0283005 4
		------------------------------------------------------------------------------------------------------------------------------------------------------------------------------------------
		-----------------------------------------------------------AGGATTGTCGTTAGGGAGGTA----------- t0069180 13
		------------------------------------------------------------------------------------------------------------------------------------------------------------------------------------------
		-----------------------------------------------------------AGGATTGTCGTTAGGGAGGTAA---------- t0177619 5
		------------------------------------------------------------------------------------------------------------------------------------------------------------------------------------------
		-----------------------------------------------------------AGGATTGTCGTTAGGGAGGTAAC--------- t0226699 4
		------------------------------------------------------------------------------------------------------------------------------------------------------------------------------------------
		------------------------------------------------------------GGATTGTCGTTAGGGAGGTA----------- t0045634 20
		------------------------------------------------------------------------------------------------------------------------------------------------------------------------------------------
		------------------------------------------------------------GGATTGTCGTTAGGGAGGTAA---------- t0005986 206
		------------------------------------------------------------------------------------------------------------------------------------------------------------------------------------------
		------------------------------------------------------------GGATTGTCGTTAGGGAGGTAAC--------- t0367060 3
		------------------------------------------------------------------------------------------------------------------------------------------------------------------------------------------
		------------------------------------------------------------GGATTGTCGTTAGGGAGGTAACA-------- t0110784 8
		------------------------------------------------------------------------------------------------------------------------------------------------------------------------------------------
		------------------------------------------------------------GGATTGTCGTTAGGGAGGTAACAG------- t0052783 17
		------------------------------------------------------------------------------------------------------------------------------------------------------------------------------------------
		-------------------------------------------------------------GATTGTCGTTAGGGAGGTAACAGA------ t1363799 1
		S4-m0473 Chr13:40610345:40610629:- 285(nt) -85.65(kcal/mol)
		GTTAAACTCCATTACCTCCCTAACGGTAATCCTATGTGACAATTCAAATGAGTTTTAAATGCCAACTTAGATGTCCAATTAGGACTAGAATAGGTTTTTAATTAAATAAATTTAATTAATTAAAAGTTTAAAACTAATTACACCTTGAATTGAAAAAGAAAAACCATTAGTCTCATTTTTCTTTTAGTTTTCTTTTCCATTTTGA
		CTGAAAAAAATATTCTCATTAAAGTTGACATTTAAAACCTATTTGGACTGGATTGTCGTTAGGGAGGTAATTGAGTTTAA S4-m0473 235
		.((((((((.(((((((((((((((..(((((..........((((((((.((((((((((.((((((....((((.....)))).((((((..((((((.(((((...........(((((((((...(((((((((.....(((.........))).......))))))....)))..)))))))))...........)))))
		.))))))...)))))).....)))))).)))))))))).))))))))..)))))..))))))))))))))).))))))))
		*************************************************************************************************************************************************************************************************************
		*************************************************GGATTGTCGTTAGGGAGGTAA********** S4-m0473-3p 226
		-----------------------------------------------------TTTAAATGCCAACTTAGATGTCCA--------------------------------------------------------------------------------------------------------------------------------
		-------------------------------------------------------------------------------- t1687346 1
		-------------------------------------------------------------------------------------------------------------------------------------------------------------------------------------------------------------
		-----------------------------ATTTAAAACCTATTTGGACTG------------------------------ t0135378 7
		-------------------------------------------------------------------------------------------------------------------------------------------------------------------------------------------------------------
		---------------------------------------------GACTGGATTGTCGTTAGGGAGGTA----------- t3306660 1
		-------------------------------------------------------------------------------------------------------------------------------------------------------------------------------------------------------------
		-------------------------------------------------GGATTGTCGTTAGGGAGGTA----------- t0045634 20
		-------------------------------------------------------------------------------------------------------------------------------------------------------------------------------------------------------------
		-------------------------------------------------GGATTGTCGTTAGGGAGGTAA---------- t0005986 206
novel_mir_5712	1	S4-m1079 Chr6:43245567:43245814:- 248(nt) -93.90(kcal/mol)
		ATCTTATATGTCAGTCCAAATGAGTTTTAAATGCCAACTTAAATGTCCAATTGAGATGAGAATAAGTTTTTAATTAAATAAAATTAATTAAATAAAAATTTTAAATTAATTACATTTTGAAATGAAAAAAAAATTTGTTTGTCTCTTTTTTCTTTTAGTTTTCTTTTTCATTTTGATTGAAAAATTATTCTCATCCCAATTGGACAACGAAGTTGGCATTTAAAACACATTTGGACTGCTACGTAGGA S4-m1079 15
		.(((((..((.(((((((((((.(((((((((((((((((...((((((((((.(((((((((((.((((((((((.....((((((((.((........)).))))))))........((((((((((((((((.....................)))))).)))))))))))))))))))).))))))))))).))))))))))...))))))))))))))))).))))))))))).))..)))))
		**********************************************************************************************************************************************************************************************************************GGCATTTAAAACACATTTGGACTG********** S4-m1079-3p 14
		--------------------------------------------------------------------------------------------------------------------------------------------------------------------------------------------------------------------TTGGCATTTAAAACACATTTGGAC------------ t23909
		----------------------------------------------------------------------------------------------------------------------------------------------------------------------------------------------------------------------GGCATTTAAAACACATTTGGACT----------- t09826
		----------------------------------------------------------------------------------------------------------------------------------------------------------------------------------------------------------------------GGCATTTAAAACACATTTGGACTG---------- t00823
		-----------------------------------------------------------------------------------------------------------------------------------------------------------------------------------------------------------------------------------CATTTGGACTGCTACGTAGGA t18167
novel_mir_4112	1	S2-3-m1878 Chr8:2932573:2932668:- 96(nt) -47.90(kcal/mol)
		ACCAGTCTTAGGGCACCTCTCACTTAGGCAGGTAATGGTGCATATTATGGCATTTGTTCCCATGACTTGCCAAAGGAGAGTTGCCCTGTGACTGCT S2-3-m1878 10
		..(((((.(((((((.(((((.(((.(((((((.((((.(((............)))..)))).))))))).)))))))).))))))).)))))..
		**********GGGCACCTCTCACTTAGGCAGG**************************************************************** S2-3-m1878-5p 10
		----------GGGCACCTCTCACTTAGGCAGG---------------------------------------------------------------- t0130380 9
		-----------GGCACCTCTCACTTAGGCAGGTAA------------------------------------------------------------- t3495678 1
novel_mir_995	1	S2-3-m1850 Chr8:60150884:60151283:+ 400(nt) -224.90(kcal/mol)
		GACTAGATTCCCAACAACCAAAGGTATTGTTCTCATGTCAGGGGTTTGTCCCTAGCCTCCGTAGAGAGTCGTGCACAGTTCATGGAGGGGACACCTCAGTTGGTGGTACATGCAATACTTGGGAGAGGTGTTAGCATAGAGCGTGTGAATAATTATTCAACAACCTAAAGTGGTACCATGGTTGTAGGTAAGGGTCTTATAAGCC
		.(((.((((((((((((.(.((((((((((((((((((..(((.(((((((((((((((.(..(((((..(((.((.(((((((((((((...((((((((((((((((.(((((.(((..(((((((((((((.(((..(.(((((((((((((((...(((((((((((((((((.........)))).(((.((((..((((
		*************************************************************************************************************************************************************************************************************
		-------------------------------------------------------------------------------------------------------------------------------------------------------------------------------------------------------------
		TCAGGTTGGTTGTTTGAGTCACCCCGCTATTAGGTTGCTCAATAATTATTCACACCATATACTAACACCTCTCTTGAGTCTTGTAGGTACCACCAATTGAGGCACTCCCTCTATGAATCGTACATTGTTCTCCGCAGAGGCTAGGGACGAAACCCAAACATGGGGACAATACCTTCGATTGTTGGAGGGTCCAGT S2-3-m1850 8
		.......))))...)))).).))))))).))))))))...)))))))))))))))).))).)))))))))))))..))).))))).))))))))))))))))...))))))))))))).)).)))..)))))..).))))))))))))))).)))..)))))))))))))))))).).))))))).))))).)))
		*****************************************************************************************************************************************************************GGGGACAATACCTTCGATTGTTGG********** S2-3-m1850-3p 8
		-----------------------------------------------------------------------------------------------------------------------------------------------------------------GGGGACAATACCTTCGATTGTTGG---------- t0159606 8
novel_mir_4535	1	S3-2-m0492 Chr13:40453090:40453177:+ 88(nt) -27.10(kcal/mol)
		CAAAGAGTCATATTCTTCTTTTGGCTTGTTTTAAAATAGAAGTTTTTGATTAATGTGGAACGTGTTAAGAGAGGAATATGATATGATA S3-2-m0492 11
		......(((((((((((((((((((.(((((((......((........))....))))))).)))))))))))))))))))......
		******************************************************GTGGAACGTGTTAAGAGAGGAATA********** S3-2-m0492-3p 10
		--------------------------------------------------TAATGTGGAACGTGTTAAGAGAGG-------------- t3668458 1
		---------------------------------------------------AATGTGGAACGTGTTAAGAGAGGA------------- t1005648 2
		------------------------------------------------------GTGGAACGTGTTAAGAGAGGAATA---------- t0133371 8
novel_mir_2595	1	S1-1-m2277 Chr8:33468988:33469354:+ 367(nt) -160.87(kcal/mol)
		ACGTGTTGAGTTGGCGTTGTTTTTAGGGGATACGCAGAAAGACGTGTCTAGCTCAGCGTTTTTTTTTTCCTGTTGTTAAGTAAAATACACTAACATGGAAGCGCTTTTCAAAAAAGTGTCCACATAGGTGTGCTTTTATCCGTGTTTTCCCAATTATGGTTTTGTTTTAATTTTTAACTATTTACGGTTAGGGCTTTTTATGTGA
		ATAAGTTTAGGATTTAGGGTTTATTTTTTCAGGATTTAGGCAAAAGCGTGCCCATGTGGACGCGCTTACACATCAGTGCGTTTTACCTAACAACAGGGAAAAAAGTGCTGAGCTAGACGTGCTTATCTGTGTATCTCCTGAAAACGACGACAGCTCGGCGTG S1-1-m2277 8 .((((((((((((.
		(((((((((((((((((((((((((((.((((((((((((((((..((((((((((((((((((.((((((..((((...(((.((((((.............((((((((.((..(((((((..((......(((.......(((...(..((((.(((((((((((((((..............))))))).)).)))))).)
		)))..)..)))......)))....)).)))))))..)).))))))))))))))...))).))))..)))))).))))))))))))))))))))))))))))))))))))).)))))))))))))))))))))))).))))))))))))
		*************************************************************************************************************************************************************************************************************
		********************************************************************************************************************************GTGTATCTCCTGAAAACGACGACA********** S1-1-m2277-3p 8
		-------------------------------------------------------------------------------------------------------------------------------------------------------------------------------------------------------------
		-------------------------------------------------------------------------------------------------------------------------------TGTGTATCTCCTGAAAACGACGAC----------- t3171196 1
		-------------------------------------------------------------------------------------------------------------------------------------------------------------------------------------------------------------
		--------------------------------------------------------------------------------------------------------------------------------GTGTATCTCCTGAAAACGACGACA---------- t0209320 7
novel_mir_2626	2	S1-1-m1944 Chr7:8283013:8283218:+ 206(nt) -60.80(kcal/mol)
		CCTGAGGGTCGTTAACTTTAACGGTCAACGGTTAAAGAGTTTTTTATTCAATTTATAATTTTTTATGATTTTTATAAAAAAAATTCTAATTTTTAATATTTTTTGCCACATATCACGCCGTGGTTGTGACACGGGGTGACTTTGATTGAAAAAAATTAAGGGTAGTTAACTTTAACAATTAACTGTTAAAGTTAATGATCAAAAAG S1-1-m1944 5
		......(((((((((((((((((((.((..(((((((..((((((((..((.((((((....)))))).))..)))))))).....................(((((.....((((.(((((.......))))).))))..((((((......)))))).)))))....)))))))..)).)))))))))))))))))))......
		**********GTTAACTTTAACGGTCAACGGTT***************************************************************************************************************************************************************************** S1-1-m1944-5p 5
		----------GTTAACTTTAACGGTCAACGGTT----------------------------------------------------------------------------------------------------------------------------------------------------------------------------- t0321992 5
		S1-1-m2691 Chr9:29751109:29751433:- 325(nt) -69.79(kcal/mol)
		TTTGGGGGTCGTTAACTTTAACGGTCAACGGTTAAAATTAATGGTTAAAGGTCCTTTTCATGCATTTTATAAATTTTTAATGATTTTTTTATAAAATTTTACAATTTTTTATAATTTTTTATGATTTTTATAAATTTATTTTCTAATTTTTAATAAATTTTATATATTTTCTATTAAAATTTAATTTTTTATAACTTTTATTGAT
		TTTTGTTTTTTATAATTTTTTTGCCACATGTCACACCGTGGTTGACACGGGTGGCTTTAATTGAAAAAATTAGGAGTAGTTAAATTTAACGGTTAATTGTTAAAGTTAATGGTCAAAGGG S1-1-m2691 6 ......(..((((((((((((((((.(((.((((((.(((((.......(.(((..............
		(((((...(((((((.....((((((((..(((.((((((...........(((((..((((((((((........)))))...)))))..)))))...........)))))))))..))))))))...)))))))..)))))......((((((((((.......(((((.(((((.....)))))))))).......))))))
		))))))).).))))).)))))).))).))))))))))))))))..)......
		**********GTTAACTTTAACGGTCAACGGTT****************************************************************************************************************************************************************************
		************************************************************************************************************************ S1-1-m2691-5p 5
		----------GTTAACTTTAACGGTCAACGGTT----------------------------------------------------------------------------------------------------------------------------------------------------------------------------
		------------------------------------------------------------------------------------------------------------------------ t0321992 5
		-------------------------------------------------------------------------------------------------------------------------------------------------------------------------------------------------------------
		---------------------------------------------------------------------TTAGGAGTAGTTAAATTTAACGG---------------------------- t5357885 1
novel_mir_5023	1	S3-2-m1019 Chr4:1317605:1318056:- 452(nt) -186.21(kcal/mol)
		GTATACATGGCATGCTATGTGTAACTGTTTTGTTATTTTATCAGTCACACCAAATTTTAATATTAGAAATGGATGAGACTTTTAATAGAAATAACCAGTTTACTCTTTAATCCAATGTATAGAGACTAATTTATTTATTTTTTGAGTAAACGAGGTAAAATGAAATTTGGCTCCTAATACAAGGACTTCCATGCATGCTTTTTTT
		TTTTACCTTCAATAATGACAATTTAATATTCCTTAAGAAAAGTTTGGTAAAAATATCATGAAGGTCTTTGCAATAGATGTCAAATTGCATTTTGCCCCTTCTACTAAAAAATGAGTAAATTTGTCCCTGTACATTAGATTAAATAGTAAAATGGTCTTTTATGTTAAAAGTTTCATCCAATTCTACTATTAAAAATTGGCATGGC
		TGTTAGAATAACTAAATAGTGACACGTGGCATGGCATGTGTA S3-2-m1019 7
		.((((((((.((((((((((((.(((((((.(((((((((.((((((..((((.((((((((.(((((.((((((((((((((((((.(((..((((.((((((.(((((((.(((((((((.(((.((((((((((((((((.((((...(.(((((((((.((((((((..(((...(((((((((.((((.(((.......
		((((((((.(((....)))..........(((.....)))......))))))))))))))).)))))))))...)))..)))))))).))))))))).)...)))))))))))))))))))).))).))))))))).))))))).)))))).))))..))).)))))))))))))))))).))))).)))))))).))))..)))
		))).))))))))).))))))).)))))))))))).))))))))
		*************************************************************************************************************************************************************************************************************
		*************************************************************************************************************************************************************************************************************
		********TAACTAAATAGTGACACGTGGCAT********** S3-2-m1019-3p 6
		-------------------------------------------------------------------------------------------------------------------------------------------------------------------------------------------------------------
		----------------------------------------------------------------------------------------------------------------------------------------------------------------------------------------ACTATTAAAAATTGGCATG--
		------------------------------------------ t5837527 1
		-------------------------------------------------------------------------------------------------------------------------------------------------------------------------------------------------------------
		-------------------------------------------------------------------------------------------------------------------------------------------------------------------------------------------------------------
		------AATAACTAAATAGTGACACGTGGC------------ t6419016 1
		-------------------------------------------------------------------------------------------------------------------------------------------------------------------------------------------------------------
		-------------------------------------------------------------------------------------------------------------------------------------------------------------------------------------------------------------
		--------TAACTAAATAGTGACACGTGGCAT---------- t0231084 5
novel_mir_4069	1	S2-3-m1182 Chr4:25501525:25501634:- 110(nt) -44.30(kcal/mol)
		ATGTGACATTCTAATATTGTACCACATCATTTCTTGAAAATTTATATCATAAAAATTTATATAATTTTTAATTTTTAAGTAATGATGTGGCACAATATTAAAATGTCGCA S2-3-m1182 7
		.(((((((((.(((((((((.((((((((((.(((((((((........((((((((.....))))))))))))))))).)))))))))).))))))))).)))))))))
		*******************************************************************************TAATGATGTGGCACAATATTA********** S2-3-m1182-3p 7
		----------------------------------------------------------------------------AAGTAATGATGTGGCACAATATTA---------- t4895862 1
		-------------------------------------------------------------------------------TAATGATGTGGCACAATATTA---------- t0229659 6
novel_mir_92	1	S3-2-m1479 Chr7:5092469:5092668:- 200(nt) -84.20(kcal/mol)
		ATCCCCATACTAGCACTGAAGATGATGATGGTGACGGGCATGATCTAACTTGGAACCAGTTCTCATTTTCTTGAGGGAGTGGACATAGCAAATCTGATTTCTCTTTGTTTTTTCTACTGGCTGAGCTTGACACTTCATCACAAACCTCGACCGATACATGATCAAGCCCATCACCATCATCATCTTCAGTGCTAGGGATA S3-2-m1479 356
		(((((.....((((((((((((((((((((((((.((((.(((((....((((...((((.((((......))))..((((((...((((((...(....)..))))))...)))))).))))....(((....))).............)))).....))))).)))).))))))))))))))))))))))))))))).
		**********TAGCACTGAAGATGATGATGG************************************************************************************************************************************************************************* S3-2-m1479-5p 342
		------ATACTAGCACTGAAGATGATGA---------------------------------------------------------------------------------------------------------------------------------------------------------------------------- t1307151 1
		-------TACTAGCACTGAAGATGATGATGG------------------------------------------------------------------------------------------------------------------------------------------------------------------------- t1122802 2
		---------CTAGCACTGAAGATGATGATG-------------------------------------------------------------------------------------------------------------------------------------------------------------------------- t0081192 13
		----------TAGCACTGAAGATGATGATGG------------------------------------------------------------------------------------------------------------------------------------------------------------------------- t0003969 310
		------------GCACTGAAGATGATGATGGTG----------------------------------------------------------------------------------------------------------------------------------------------------------------------- t0143382 8
		-------------CACTGAAGATGATGATGG------------------------------------------------------------------------------------------------------------------------------------------------------------------------- t0329356 4
		-------------CACTGAAGATGATGATGGTG----------------------------------------------------------------------------------------------------------------------------------------------------------------------- t2461940 1
		-------------CACTGAAGATGATGATGGTGA---------------------------------------------------------------------------------------------------------------------------------------------------------------------- t0444845 3
		-------------CACTGAAGATGATGATGGTGACGGG------------------------------------------------------------------------------------------------------------------------------------------------------------------ t3867433 1
		-----------------GAAGATGATGATGGTGACGGGCAT--------------------------------------------------------------------------------------------------------------------------------------------------------------- t5108082 1
		------------------AAGATGATGATGGTGACGGGC----------------------------------------------------------------------------------------------------------------------------------------------------------------- t0512443 3
		-------------------AGATGATGATGGTGACGGGC----------------------------------------------------------------------------------------------------------------------------------------------------------------- t2325955 1
		---------------------ATGATGATGGTGACGGGCATG-------------------------------------------------------------------------------------------------------------------------------------------------------------- t0510801 3
		------------------------------------------------------------------------------------------------------------------------------------------------------------------------CATCACCATCATCATCTTCAG----------- t0269019 5
novel_mir_2501	1	S1-1-m0760 Chr13:6784990:6785278:- 289(nt) -65.20(kcal/mol)
		TGTTACGAAATAATCAGTCTATCGTTAAGCTTTGTAATCTCACTAACGACAATCCTACCAATTAGGATGAGAATAGTTTTTCCAGTCAAAATAGAAAAAAAAAAACTAAAAAAAAAAGAGACGAATGATTTTTCTTTTTCCAGTTTAATGTGTAATTAATTTAAAATTTTCAATTAATTAAAAAATATTATCGTTCCAGTTGGAC
		ATCCAATTTAGCATTTAAAACTCATTTCGGCTGCCACGTGAGATTGCCATTAGGGAGGTAACGAAGCTTAACGGCATAGTAACC S1-1-m0760 49
		.(((((((.....))......((((((((((((((.(((((.((((.(.(((((.(((((.(..(((((((..((((((((....((......)).....))))))))....(((((((((.........)))))))))......((((((.(((((((((.((....)).)))))))))....))))))..(((..((((((..
		..)))))).)))........)))))))..).))....))).))))).).)))).))))).))))))))))))))....))))).
		*************************************************************************************************************************************************************************************************************
		**************************************************TAGGGAGGTAACGAAGCTTAACGG********** S1-1-m0760-3p 48
		-----------------------------------------------------------------------------------------------------------------------------------------------------------------------------------AAAAAATATTATCGTTCCAGTTGG--
		------------------------------------------------------------------------------------ t5173578 1
		-------------------------------------------------------------------------------------------------------------------------------------------------------------------------------------------------------------
		--------------------------------------------------TAGGGAGGTAACGAAGCTTAACGG---------- t0029233 37
		-------------------------------------------------------------------------------------------------------------------------------------------------------------------------------------------------------------
		---------------------------------------------------AGGGAGGTAACGAAGCTTAACGG---------- t0128305 10
		-------------------------------------------------------------------------------------------------------------------------------------------------------------------------------------------------------------
		---------------------------------------------------AGGGAGGTAACGAAGCTTAACGGC--------- t3286808 1
novel_mir_2528	1	S3-2-m0467 Chr13:24702771:24702850:+ 80(nt) -41.40(kcal/mol)
		CAAACGCTGCTATAGATCAGGGTCTTTAGCGGCGCTTTTTTACAAATGCCGCTATAGATCAGGGTCTTTAGCAGCGCTTC S3-2-m0467 5
		....((((((((.(((((..(((((.((((((((.(((.....))))))))))).)))))..))))).))))))))....
		**********TATAGATCAGGGTCTTTAGCGGCG********************************************** S3-2-m0467-5p 5
		----------TATAGATCAGGGTCTTTAGCGGCG---------------------------------------------- t0221792 5
novel_mir_225	1	S2-3-m1266 Chr5:42580686:42580840:+ 155(nt) -72.32(kcal/mol)
		GATGGGAATGTTGTTTGGCTCGAGGTCATATAGGTTGATCTTTTATATATAATTTCCATGAAATTTTCTTGGATTTATTTAAATTTTCCGGGAAAGTTTCTGGATATGTGTATATATATAGCCTTATATGATCTCGGACCAGGCTTCATTCCCGT S2-3-m1266 667
		.(((((((((..((((((..(((((((((((((((((......((((((((...((((.((((((((((((((.............))))))))))))))))))..))))))))....))))).))))))))))))..))))))..)))))))))
		****************************************************************************************************************************TATATGATCTCGGACCAGGCT********** S2-3-m1266-3p 635
		GATGGGAATGTTGTTTGGCT--------------------------------------------------------------------------------------------------------------------------------------- t0922219 2
		GATGGGAATGTTGTTTGGCTC-------------------------------------------------------------------------------------------------------------------------------------- t0071453 15
		--TGGGAATGTTGTTTGGCTCGAG----------------------------------------------------------------------------------------------------------------------------------- t1778710 1
		----GGAATGTTGTTTGGCTCGAGG---------------------------------------------------------------------------------------------------------------------------------- t0566421 3
		-----GAATGTTGTTTGGCTCGAGGT--------------------------------------------------------------------------------------------------------------------------------- t2996872 1
		------------------------------------------------------------------------------------------------------------------TATATAGCCTTATATGATCTCGGA----------------- t3466098 1
		-------------------------------------------------------------------------------------------------------------------ATATAGCCTTATATGATCTCGGA----------------- t0660889 2
		--------------------------------------------------------------------------------------------------------------------TATAGCCTTATATGATCTCGG------------------ t0819483 2
		--------------------------------------------------------------------------------------------------------------------TATAGCCTTATATGATCTCGGA----------------- t0470413 3
		---------------------------------------------------------------------------------------------------------------------ATAGCCTTATATGATCTCGGA----------------- t6582843 1
		----------------------------------------------------------------------------------------------------------------------TAGCCTTATATGATCTCGGA----------------- t3927614 1
		-------------------------------------------------------------------------------------------------------------------------CCTTATATGATCTCGGACCAGGCT---------- t5183822 1
		---------------------------------------------------------------------------------------------------------------------------TTATATGATCTCGGACCAGGC----------- t4471690 1
		---------------------------------------------------------------------------------------------------------------------------TTATATGATCTCGGACCAGGCT---------- t0274683 5
		----------------------------------------------------------------------------------------------------------------------------TATATGATCTCGGACCAGGC----------- t0115010 10
		----------------------------------------------------------------------------------------------------------------------------TATATGATCTCGGACCAGGCT---------- t0001442 598
		----------------------------------------------------------------------------------------------------------------------------TATATGATCTCGGACCAGGCTT--------- t0131537 9
		-----------------------------------------------------------------------------------------------------------------------------ATATGATCTCGGACCAGGCT---------- t0136780 9
		-----------------------------------------------------------------------------------------------------------------------------ATATGATCTCGGACCAGGCTT--------- t7083988 1
		------------------------------------------------------------------------------------------------------------------------------TATGATCTCGGACCAGGCTTC-------- t4731541 1
novel_mir_2661	1	S1-1-m0132 Chr10:2428370:2428612:- 243(nt) -94.30(kcal/mol)
		AAATGGGCAAATTAGTCTTTGTCCGTTAGATCAAAGAGCAAAGTGGTTCTTTTTGTGTAAAAATTCATTCGTTTTTATTGTTAAAATTTAGCGTGGTTGACGAATTAACCAAACAGTTACACGTGCCACATGTAGCATATTCTGACTTACAAGAACCAGTTTTTAATAGTAGATTGGATGAAATTTTTAACATAAGGATTAGTTA
		GCTCTTTTATCTAACGTGTAGGGACTAATTTGCCCATT S1-1-m0132 19
		.((((((((((((((((((((..((((((((.(((((((.((.((((((((..(((.((((((((((((((..(((((((((((((....(..(((((((....)))))))..).((((((.(.....).))))))...((((........)))).....))))))))))))).)))))).))))))))))).)))))))).)).
		))))))).))))))))..))))))))))))))))))))
		*************************************************************************************************************************************************************************************************************
		*******TATCTAACGTGTAGGGACTAA********** S1-1-m0132-3p 18
		--------AAATTAGTCTTTGTCCGTTAGATC-----------------------------------------------------------------------------------------------------------------------------------------------------------------------------
		-------------------------------------- t4216501 1
		-------------------------------------------------------------------------------------------------------------------------------------------------------------------------------------------------------------
		-------TATCTAACGTGTAGGGACTAA---------- t0075044 16
		-------------------------------------------------------------------------------------------------------------------------------------------------------------------------------------------------------------
		---------TCTAACGTGTAGGGACTAATT-------- t0990178 2
novel_mir_4016	2	S2-3-m0245 Chr11:38665356:38665485:+ 130(nt) -59.10(kcal/mol)
		AGGAATGTTCACAGTCCAAGATGAATAAGATAGCTATTCATGCTAAAACAGTTGAGGAGGAGTAAATACACGATGTAGTACTAAAACAGCTAAAACAGCTATCTTATTCATCTTGGACTGGGAACATTCC S2-3-m0245 7
		.(((((((((.((((((((((((((((((((((((.((((.(((.....)))))))....((((..(((.....))).))))..............)))))))))))))))))))))))).)))))))))
		*************GTCCAAGATGAATAAGATAGC************************************************************************************************ S2-3-m0245-5p 1
		***************************************************************************************************TATCTTATTCATCTTGGACTG********** S2-3-m0245-3p 6
		--------------TCCAAGATGAATAAGATAGCT----------------------------------------------------------------------------------------------- t4990733 1
		---------------------------------------------------------------------------------------------------TATCTTATTCATCTTGGACTG---------- t0241557 5
		----------------------------------------------------------------------------------------------------ATCTTATTCATCTTGGACTGG--------- t2201015 1
		S2-3-m0376 Chr11:38665357:38665486:- 130(nt) -65.53(kcal/mol)
		AGGAATGTTCCCAGTCCAAGATGAATAAGATAGCTGTTTTAGCTGTTTTAGTACTACATCGTGTATTTACTCCTCCTCAACTGTTTTAGCATGAATAGCTATCTTATTCATCTTGGACTGTGAACATTCC S2-3-m0376 8
		.(((((((((.((((((((((((((((((((((((((((..((((...((((........(((....))).........))))...))))..)))))))))))))))))))))))))))).)))))))))
		*************GTCCAAGATGAATAAGATAGC************************************************************************************************ S2-3-m0376-5p 3
		***************************************************************************************************TATCTTATTCATCTTGGACTG********** S2-3-m0376-3p 5
		--------------TCCAAGATGAATAAGATAGCT----------------------------------------------------------------------------------------------- t4990733 1
		---------------CCAAGATGAATAAGATAGCTGTTT------------------------------------------------------------------------------------------- t3683184 1
		----------------CAAGATGAATAAGATAGCTGTTT------------------------------------------------------------------------------------------- t2792118 1
		---------------------------------------------------------------------------------------------------TATCTTATTCATCTTGGACTG---------- t0241557 5
[truncated: 836 more rows]
[truncated: 1 more columns]
